# Supplementary material for: Multivalent interactions facilitate motor-dependent protein accumulation at growing microtubule plus-ends
Source: Nat Cell Biol. 2022 Dec 19;25(1):68–78. doi: 10.1038/s41556-022-01037-0 (PMC9859754; doi:10.1038/s41556-022-01037-0)
Supplement: Supplementary file 11 — Supplementary Table 1. Protofilament number and polarity of microtubule ends. Supplementary Table 2. Parameters for the theoretical model. [file 41556_2022_1037_MOESM11_ESM.xlsx]

## Sheet: Table 1
	occurrence	polarity known
12 pf	2	2
13 pf	24	20
14 pf	66	66
15 pf	3	3
16 pf	1	1
total ends	96	32

## Sheet: Table 2
Parameter	Simulation	Experimental observation
Microtubule lattice constant	8.4 nm
Motor velocity GDP lattice	V = 20 sites/sec	10 µm/min
Motor velocity GTP/GTP* lattice	Vcap = 10 sites/sec	5 µm/min
Motor landing rate	0.00002 site-1sec-1nM-1	0.00002 site-1sec-1 at 1 nM
Motor attachment rate	kon = [Tea2] * 0.00002 site-1sec-1nM-1
Motor detachment rate	koff = 0.08 sec-1	2 µm run-length
Motor detachment rate cluster	kcoff	NK
Microtubule growth speed	VMT = 6 sites/sec	3 µm/min
Motor detachment lattice end	V or Vcap	Bieling et al.
GTP maturation	km = 1.4 sec-1	1.4 sec-1 (Maurer et al.)
GTP hydolysis	kh = 0.24 sec-1	0.24 sec-1 (Maurer et al.)
Cargo-motor attachment	0.03 site-1sec-1	NK
Cargo-motor detachment	0.01 sec-1	NK
Cargo-cargo attachment	0.03 site-1sec-1	NK
Cargo-cargo detachment	0.01 sec-1	NK
Additional parameters for simulations
Motor density	ρ = K/(K+1)
Motor association constant	K = kon/koff
Motor entering rate minus end	α = V *ρ
Simulated motor concentrations	20, 40, 60, 80, 100, 120, 140, 160, 180 nM
Simulated motor densities	0.0050, 0.0099, 0.0148, 0.0196, 0.0244, 0.0291, 0.0338,
	0.0385, 0.0431 average motor occupation probabilities
Simulated effective cap size	On average half of the lattice sites have hydrolysed at ~20 sites away from the plus end.
System size	N = 1000 lattice sites	L = 8.4 µm
Equilibration time	100 000 sec
Sampling per condition	10 000
Sampling time	N/V = 50 sec	Time a motor needs to travel 1000 sites
