# Supplementary material for: Multivalent interactions facilitate motor-dependent protein accumulation at growing microtubule plus-ends
Source: Nat Cell Biol. 2022 Dec 19;25(1):68–78. doi: 10.1038/s41556-022-01037-0 (PMC9859754; doi:10.1038/s41556-022-01037-0)
Supplement: Source Data Fig. 2 — Statistical source data for Fig. 2. [file 41556_2022_1037_MOESM12_ESM.xlsx]

## Sheet: Figure 2h
comet length (nm)
mal3	mal3/tip1/tea2	mal3/tip1/tea2 + PEG
254	72.85	66
33	273	40
75	51	43
62	160	160
238	96	69
81	340	210
113	423	105
31	487	52
344	253	18
25	579	304
110	653	307
137	324	261
400	577	980
364	127	283
281	290	237
77	459	379
91	85	199
29	419	150
80	30	267
82	51	186
50	62	40
178	102	78
48	68	64
68	26	702
	222	255
	336	385
	17
	275
	173
	70
	272
	96
	54
	20
	120
	197
	257
	67
	165
	84
	45
	164
	195
	150
	117
	35
	44
	26
	113

## Sheet: Figure 2i
comet thickness (nm)
mal3	mal3/tip1/tea2	mal3/tip1/tea2 + PEG
9	21	8
13	52	8
9	38	12
12	35	15
7	27	6
7	30	16
14	40	24
7	24	30
9	31	15
28	20	21
21	50	33
13	42	80
10	40	21
7	24	20
10	22	26
8	51	31
5	23	90
7	27	35
8	11	13
7	27	56
14	35	33
33	32	44
3	20	33
9	9	17
6	20	11
	38	52
	13	27
	22	35
	28
	15
	22
	11
	31
	17
	28
	46
	13
	10
	25
	13
	28
	9
	14
	12
	11
	17
	15
	20
	11

## Sheet: Figure 2j
comet thickness (nm)
plus-end	minus-end
21	15
52	22
38	11
35	31
27	17
30	28
40	46
24	13
31	10
20	25
50	13
42	28
40	9
24	14
22	12
51	11
23	17
27	15
11	20
27
35
32
20
9
20
38
13
22
