# Supplementary material for: Multivalent interactions facilitate motor-dependent protein accumulation at growing microtubule plus-ends
Source: Nat Cell Biol. 2022 Dec 19;25(1):68–78. doi: 10.1038/s41556-022-01037-0 (PMC9859754; doi:10.1038/s41556-022-01037-0)
Supplement: Source Data Fig. 3 — Statistical source data for Fig. 3. [file 41556_2022_1037_MOESM13_ESM.xlsx]

## Sheet: Figure 3b
# 3B 100nM	3B 20nM
67.6827	11.6343
67.6827	11.6343
67.6827	11.6343
67.6827	11.6343
67.6827	11.6343
67.6827	11.6343
67.6827	10.416
68.5539	12.0472
67.1323	16.1706
63.4281	11.1825
68.6015	9.04899
67.7096	10.3916
62.879	13.2763
71.2469	24.0125
74.8605	17.5069
90.2042	23.1947
100.724	20.5237
77.6029	23.4473
107.237	43.0982
121.297	53.1117
156.696	67.1171
163.196	69.5995
158.13	76.9281
132.177	63.9394
134.812	59.4072
141.426	61.742
157.711	54.587
145.256	61.6346
130.112	57.657
157.186	53.097
152.274	61.2452
130.082	57.6377
125.931	56.6612
136.261	66.8373
128.169	87.0309
122.931	95.401
127.14	83.2379
155.623	69.2214
168.114	73.1155
171.847	71.3014
156.131	79.1014
180.109	83.0933
197.543	91.6067
185.521	96.2347
204.173	99.758
211.654	106.347
290.818	120.601
377.84	177.791
491.825	262.674
749.267	372.589
1018.81	435.66
877.361	393.425
509.608	280.728
207.832	147.999
78.7405	62.1942
45.2088	23.809
23.8038	-6.64969
28.8109	-4.52453
28.1389	6.23367
-6.37077	0.952506
15.5301	0.795443

## Sheet: Figure 3c
3C 100nM	3C 20nM
361.611	-19.5018
361.611	-19.5018
361.611	-19.5018
361.611	-19.5018
361.611	-19.5018
361.611	-19.5018
364.618	-21.7849
357.188	-19.0039
374.439	-10.099
383.159	5.09259
426.808	26.2382
451.005	49.1983
533.1	74.8515
591.419	75.7967
642.001	99.2483
699.357	103.9
760.868	111.233
822.69	133.004
878.164	132.207
923.385	139.975
963.498	160.774
1036.56	177.861
1057.5	178.912
1077.36	184.484
1104.89	191.393
1148.66	189.345
1194.02	202.184
1200.82	205.913
1251.85	217.438
1291.82	220.995
1317.58	233.39
1313.68	246.183
1311.14	255.213
1339.36	277.429
1410.12	303.365
1493.37	325.862
1573.74	362.758
1688.22	402.667
1804.55	449.588
2029.95	522.345
2421.89	618.722
2968.82	784.594
3844.45	1085.28
5213.97	1571.72
6839.63	1940.81
7444.23	1665.82
5591.36	1046.16
3048.42	625.842
1514.44	407.065
807.554	277.923
443.004	163.506
232.635	102.5
154.85	74.5218
99.9556	47.5342
47.2175	36.833
28.9582	44.8907
10.743	37.6585
-0.759235	37.2479
0.754632	29.2401
1.25761	31.3061
2.9122	32.7785

## Sheet: Figure 3d
3D 100nM	3D 20nM
28.6574	0.449015
28.6574	0.449015
28.6574	0.449015
28.6574	0.449015
28.6574	0.449015
28.6574	0.449015
28.6574	-0.85328
28.5758	1.0314
27.715	4.05187
35.2655	13.1359
26.0145	12.2772
33.3586	20.4912
34.5092	21.5733
35.6716	20.6495
41.5518	26.8752
55.4361	33.8256
33.1752	34.3679
46.2914	40.8379
51.333	50.5084
71.2061	47.1916
81.7662	45.0357
92.8382	57.9875
80.9412	62.1114
85.7292	72.9508
98.3014	55.4312
79.7429	54.5825
84.6341	72.16
90.072	80.9443
77.0017	76.8018
61.9566	90.7113
68.3147	65.4791
113.804	71.874
136.165	80.7104
127.386	74.4395
114.16	87.8083
93.421	103.074
103.545	112.783
172.42	123.379
141.926	129.777
144.043	161.985
196.577	196.474
201.933	216.261
285.228	296.567
382.95	405.562
447.259	485.326
427.373	513.755
361.158	403.027
338.443	248.503
261.673	138.381
136.294	79.1866
71.7541	66.5374
50.3358	33.0953
39.1561	17.3344
-2.90835	11.8688
1.02001	18.0329
7.45839	9.84787
-4.76661	10.8885
6.35687	8.28729
8.52933	7.42329
-3.73828	7.88479
2.11137	9.29189

## Sheet: Figure 3e
intensity ration, lattice (a.u.)					intensity ration, tip (a.u.)
Mal3-Alexa647	Mal3-Alexa488	Tea2	Tip1		Mal3-Alexa647	Mal3-Alexa488	Tea2	Tip1
1.10359	0.838017	2.19892	5.60356		0.47324	1.08947	2.64653	2.71559
0.752894	0.857358	1.91135	5.01234		0.51987	1.60361	3.3662	2.93286
1.17865	0.957401	1.89588	3.68991		0.662622	1.41607	3.41023	2.40081
1.20487	0.871608	2.17029	5.67616		0.846643	1.28127	3.23467	2.92799
0.96543	0.873193	1.76603	3.99781		0.618096	1.05431	2.65367	3.77789
0.780786	0.893321	1.84738	4.94329		0.658692	1.2085	2.22007	3.43808
0.770063	1.01828	1.97563	4.44927		0.702609	0.633827	2.30356	3.21901
1.406	1.10971	1.98312	5.20271		0.834575	0.714035	1.9766	3.5051
1.02667	1.07761	1.61739	4.2816		0.824857	0.667554	2.4897	3.42435
0.956691	1.01384	1.95082	5.41035		0.642612	0.694395	2.03465	3.23956
1.09379	0.924923	1.6189	5.62981		0.96774	0.821483	2.00991	3.26557
0.900473	0.872755	1.92407	5.68207		0.709071	0.882393	1.54128	3.4168
1.04241	0.970427	2.2241	4.89008		0.740032	0.926069	1.4064	3.40861
0.701263	0.840984	2.06494	4.91349		0.540242	0.704756	1.26316	2.89351
0.72587	0.872777	1.86089	4.839		0.683454	0.930535	1.21497	3.49263
0.344012	0.86518	2.221	3.86254		0.582926	0.791132	1.87896	2.92614
1.21354	0.913786	2.21994	3.00031		0.704747	0.831948	1.61062	2.49929
1.12187	1.03415	2.01322	3.16443		0.610796	1.02877	1.5826	2.64443
1.01241	0.931194	1.84579	3.09301		0.625479	0.941419	1.85237	2.2283
1.10483	1.03742	2.13461	5.00998		0.93285	1.08801	1.58188	2.74228
0.865639	0.796278	2.38884	5.98525		0.656637	0.956978	1.86309	2.55487
1.23865	1.00158	2.09414	5.27177		0.836252	1.07719	1.76573	2.47367
1.08617	1.04475	1.62999	5.16724		0.831056	1.24415	1.937	1.52641
0.731572	0.716846	1.71673	3.82518		0.669445	0.97156	1.97431	2.01785
0.345989	0.817912	1.96279	3.94531		0.691774	0.96842	2.12771	1.76512
1.22185	1.02976	2.49905	4.67582		0.650257	0.892161	2.12214	2.84714
0.814008	0.885139	2.34505	5.07785		0.74845	0.842972	1.87753	2.44674
1.30577	0.864079	2.05373	4.02998		0.751969	0.872415	1.68553	2.05359
0.933943	0.847154	2.19475	3.0171		0.620234	0.830413	1.55558	2.00455
0.67895	1.03836	1.83855	2.18377		0.719824	0.766015	1.32728	1.80082
0.812707	0.757843	2.3308	2.70683		0.832388	0.999957	1.41979	1.95443
0.580064	0.632817	1.60489	2.52734		0.584801	0.805505	2.16903	1.34815
0.69271	0.614015	1.44059	2.74372		0.552196	0.98991	2.0528	1.9069
0.470176	0.655833	1.55775	2.71511		0.772028	0.936535	2.01077	1.61515
0.21636	0.909009	1.99568	3.37041		0.738289	1.15255	1.75501	1.56645
0.514747	0.78831	1.84381	2.5621		0.782568	1.38865	1.83421	2.36506
0.517853	0.856167	1.71237	2.92771		0.836169	1.34218	1.93915	2.4575
0.633889	0.978765	1.82781	3.83369		0.9792	1.47419	1.68396	2.64887
1.22569	0.773183	1.90014	2.00406		1.055	1.30939	1.68353	3.4917
1.08382	0.666172	2.11976	2.55193		1.30181	0.984468	1.56573	3.66553
0.816674	0.789468	1.84197	3.45673		1.32039	1.08438	1.55915	4.25043
0.929728	0.869271	1.6345	3.61589		1.13652	0.985514	2.17089	4.39888
0.59207	0.909549	1.59443	2.97028		1.171	1.16071	1.63378	3.94203
0.28935	1.16507	1.85233	1.65945		1.22167	1.3567	1.90526	4.21039
1.01743	1.09662	1.81913	2.76217		1.10978	1.31993	1.71455	3.72081
0.704114	0.977833	1.78467	2.84281		0.761505	0.774108	1.58589	3.62287
0.768452	0.828813	1.5226	2.92913		1.16866	0.628245	1.47137	3.85159
0.637174	0.843838	2.29299	3.04714		1.03073	0.654737	1.90626	3.18238
0.927745	0.786298	2.05636	3.9115		0.868199	0.810878	2.38948	3.01756
0.81345	0.920742	2.27372	2.81254		1.23808	0.827832	1.95945	3.13139
0.913241	0.791816	2.65157	3.24531		1.10978	0.940931	1.93228	3.37316
0.620501	0.889309	2.23742	3.60666		1.07134	0.80704	1.99204	3.76548
0.876548	0.970078	2.23432	3.21741		1.14699	1.01607	2.36303	3.71906
0.666925	0.842962	2.26226	3.89825		1.04982	0.947977	2.2468	3.90414
1.08431	0.786298	2.08859	2.52426		1.11644	0.867741	2.2062	3.83975
1.20772	0.714621	2.34925	2.95632		1.36201	0.986979	1.86123	3.86415
0.65862	0.750909	2.39354	2.88159		1.02484	0.95928	1.40577	3.28427
0.860991	0.891601	2.56499	2.39656		0.89962	0.835158	1.5713	3.07625
0.608452	0.800459	2.29456	3.47731		1.19017	0.931093	1.49468	2.94626
1.07489	0.914808	1.9667	2.70849		0.914665	1.36821	2.68455	2.93847
0.737709	0.751977	1.85782	2.52095		1.19369	1.37965	2.50113	3.05911
0.843822	0.978833	1.54942	2.65267		1.48932	1.23627	2.20477	3.01303
0.796963	0.842029	2.03806	3.89896		0.983623	1.42702	2.05823	3.02657
1.09082	0.862202	1.93538	3.8344		1.35448	0.672285	0.894046	2.97017
0.744465	0.79702	1.52119	3.66531		1.12527	0.548658	0.986643	3.02974
0.922663	0.632884	1.51991	4.04464		1.29412	0.518063	0.804351	2.59076
1.01216	0.775375	1.58823	3.39241		0.877949	0.503013	1.19145	3.22884
0.845681	0.716924	1.70761	3.14599		1.08606	0.842554	1.16603	3.58536
0.753638	0.640751	1.72089	3.61352		0.767211	0.570475	0.962554	2.84597
0.935927	0.574333	1.78524	3.22828		1.02294	0.691541	1.10203	3.42279
1.69198	0.644213	1.66131	3.32477		0.867114	0.576796	0.979051	2.98888
0.98607	0.752314	1.77844	3.72916		0.920518	0.653516	1.33157	3.2213
0.298399	0.737884	1.91931	2.14912		0.858531	0.700012	1.21493	2.61117
0.906175	0.696684	1.37691	2.72315		0.641165	0.533601	1.11241	2.612
1.24113	0.677579	1.4347	3.79538		0.979661	0.714175	1.06702	3.84004
0.718122	0.655384	1.45601	3.89565		0.605978	0.676087	1.15202	3.599
0.71149	0.699168	1.87649	1.54149		0.940495	0.762247	1.19681	3.41733
0.404934	0.735737	1.86142	3.12494		1.15505	0.883439	1.18882	3.32143
1.0439	0.777656	1.43621	2.6042		1.01666	0.771597	1.12504	3.70162
0.686388	0.698921	1.82884	2.27529		1.01846	0.561816	1.15321	4.74332
1.18131	0.84839	1.73919	3.14528		0.83224	0.63359	1.34942	4.23874
0.811405	0.82933	1.35498	2.57203		1.02142	0.676241	1.07694	4.49366
0.929667	0.545979	1.4873	3.51987		0.827652	0.641278	1.08918	4.79193
0.299763	0.752718	1.23767	4.04322		0.800506	0.573984	1.09078	3.95786
0.832045	0.637166	1.67585	3.13842		1.05252	0.597546	1.01847	4.12803
0.688433	0.787119	1.76866	4.54244		1.07332	0.542385	1.02787	4.68819
0.855536	0.723645	1.56402	2.82507		0.723343	0.534682	1.07764	4.39275
0.659983	0.811405	1.52849	3.15497		0.867015	0.536936	1.2596	3.9076
0.757977	0.733175	1.29402	3.73815		0.746707	0.708733	1.0998	3.85124
1.15045	0.792356	1.55819	3.22521		0.931847	0.627541	1.17332	3.82816
0.727544	0.707361	1.4712	3.21078		0.824594	0.662642	1.25061	3.91758
0.744031	0.705799	1.45626	4.31281		1.00557	0.65263	1.35386	4.12209
1.17555	1.03395	2.26169	3.73531		0.788865	1.02312	1.90469	3.84871
0.912621	1.11491	2.30095	2.80616		0.800983	1.22287	2.14787	4.30883
0.855784	1.04022	2.205	2.66379		1.03606	1.11794	2.1423	3.362
1.33887	0.75473	1.88059	3.99308		0.42222	1.1582	2.01921	2.71209
0.804587	0.797863	1.86396	3.26825		0.637449	1.10196	1.77974	2.78641
0.972248	1.04088	1.63124	2.87166		1.05459	1.28295	1.86352	3.03446
0.979624	1.10911	1.8164	3.96163		0.798796	1.6902	2.05366	3.36385
1.45465	0.889983	2.21812	4.70775		0.727519	0.789528	1.32945	2.96379
1.23127	0.894141	2.02513	5.28927		0.871898	1.28699	2.37104	3.33789
0.941939	0.936745	1.94246	4.87376		1.25439	1.44391	2.22493	3.74672
1.19867	1.18575	2.24287	4.5843		0.895033	1.37274	2.4032	3.34354
1.06776	1.006	1.75388	5.05113		0.614413	1.48479	2.22722	3.74219
0.460606	1.37366	2.09692	3.58278		0.74309	1.60152	2.05352	4.00734
0.773844	1.21475	2.2596	3.95335		0.591657	1.56545	3.01451	3.96307
0.837623	1.11826	1.70376	3.4695		0.583715	1.5531	3.00522	3.24321
0.730891	1.05204	2.06362	3.86112		0.839343	1.95582	3.2637	3.6159
1.04607	1.06703	1.90371	4.21231		0.859912	1.86798	3.16534	3.93799
1.08109	0.91564	2.27084	4.57295		0.741972	1.7442	2.62337	3.708
0.806508	1.11082	1.88488	3.96494		0.652641	1.47712	2.43866	3.57226
0.950864	0.859617	2.05156	4.09974		0.556816	1.42228	2.36932	4.05873
0.672504	1.07554	1.95092	4.19268		0.872408	1.50642	2.22993	3.20649
1.25972	1.02536	1.62591	3.37987		1.20395	1.13524	2.20563	4.18341
0.686388	1.01362	1.98493	3.63008		1.48947	1.56636	1.88582	3.67712
0.877044	0.98806	2.0068	3.5317		1.04334	1.5635	2.30942	4.00096
0.602272	0.973652	2.41704	3.85048		1.03747	1.317	2.58905	4.14917
0.915597	0.897456	2.36425	3.61352		1.26701	1.76925	2.56304	3.35811
1.00194	0.981699	1.97513	4.07869		1.3722	1.38384	2.18418	3.90969
0.472252	1.22497	2.45544	3.17744		1.51694	1.47649	2.13343	3.43988
1.22148	0.991757	2.17881	4.09974		1.56615	0.989561	2.6957	3.59593
1.12819	1.01674	2.32691	5.20934		1.44195	1.42291	3.46256	4.61942
1.29263	0.93561	2.16831	4.1215		1.58528	1.43205	3.13045	5.14421
1.37203	0.958053	2.06472	4.61599		1.17565	1.69704	3.34147	4.81945
0.86849	1.02839	1.754	5.95687		1.24844	1.58917	3.59694	4.81731
0.836322	0.905885	1.93049	4.73636		1.46497	1.61855	3.53547	4.78195
1.25042	0.877598	1.91085	3.47163		1.24537	1.47245	3.16348	4.18151
1.19445	1.00318	2.26511	4.10258		1.61399	1.23536	3.37749	3.96132
0.927435	0.85411	2.218	4.21633		1.17136	1.07336	3.13746	3.41719
1.13173	0.90194	1.92463	5.16961		1.61512	1.05466	2.91129	3.69164
1.30838	0.969853	2.01498	3.07126		0.438629	1.06708	2.97806	3.21428
0.602198	0.85465	2.22833	3.25903		0.759664	0.900673	2.69942	1.89837
1.13204	0.712643	1.93381	3.31271		0.74873	1.48563	2.82494	2.53762
1.01012	1.11538	2.10607	1.9793		0.869317	0.965908	2.80235	3.3171
0.949253	0.871384	2.04796	2.70565		0.587497	1.04949	2.66282	3.40764
0.866073	1.07116	2.23118	2.63163		0.528749	1.16134	2.3656	2.67872
1.0747	0.733299	1.9194	2.94355		0.4151	1.28958	2.22979	2.21978
0.619199	0.955963	1.7759	2.80284		0.645999	1.07831	2.38162	2.43252
1.31569			2.82034		0.700209			2.85055
0.803409			2.30159		0.664776			3.00164
0.6355			1.44652		0.7021			2.00221
1.20338			1.64983		0.761851			2.63236
0.916836			2.20385		0.765928			2.8339
1.07408			2.1434		0.755833			2.98702
0.920431			2.49092		1.08724			2.64979
0.992144			2.87426		1.01352			2.87218
0.586938			3.89423		1.24233			3.63563
0.549122			2.98778		0.679015			2.2698
0.39982			2.89413		0.666486			1.64788
0.65174			3.35055		0.547214			0.842693
0.731015			3.46193		0.73921			3.42001
0.94541			2.84778		0.559726			3.31237
1.01861			2.67798		0.767868			2.92463
0.678268			2.5796		0.860915			3.57241
1.19718			4.37643		0.972788			3.80293
1.10706			4.13119		0.848024			4.01592
0.556213			3.38649		0.964041			3.70907
1.19005			2.892		1.03177			3.9336
0.734981			3.48913		0.904405			3.88076
1.15187			4.34214		1.15564			4.5372
1.08388			4.52518		0.892418			4.77591
0.71335			4.71981		1.02289			4.0654
0.843636			3.56883		0.908022			3.5541
1.4906			4.75599		0.905572			3.10888
0.970327			4.87754		0.760798			2.9617
1.06194			3.70362		0.889475			3.4882
0.931216			3.53548		1.00334			3.44933
1.53913			4.14207		1.089			4.33747
1.52135			4.63089		1.05878			4.07188
0.988735			4.54504		1.24894			4.61148
1.20319			6.25272		1.47515			4.37984
1.18268			6.20707		1.22789			4.01392
0.571547			5.04001		0.952005			3.92761
1.00919			5.29613		1.16348			3.47792
0.63736			4.44596		0.876946			3.21759
0.684714			2.39774		0.53041			3.11025
1.38313			3.56528		0.292573			3.28792
0.466643			3.15663		0.799766			3.92172
1.20307			3.24791		0.655683			3.94291
0.50276			4.56183		0.71162			4.05848
1.10111			4.60535		0.715862			4.16505
0.4808			4.80565		0.796675			4.24746
0.578483			3.75352		0.466696			4.06935
0.667607			4.05623		0.609086			3.91958
0.906485			2.66474		0.682139			3.88388
0.357989			3.24697		0.655124			4.21926
0.507353			4.35373		0.768033			4.25808
0.639219			3.77173		1.04186			4.39752
1.06361			4.25629		0.70353			3.48406
1.06063			4.18677		0.758496			3.86259
1.10799			4.03329		0.686463			4.26567
0.998218			5.30984		0.97777			4.43926
1.12981			5.14359		0.861227			4.23864
0.812831			3.42575		0.495339			2.14384
0.488467			3.27535		0.540801			2.4445
0.701263			2.9296		0.437972			2.20492
0.559876			2.67278		0.527763			1.89491
0.610701			2.83004		0.511682			2.17175
0.468701			3.02822		0.737171			2.45273
1.31197			3.38105		0.682007			2.3222
0.917022			4.07846		0.753695			2.37914
1.61649			3.50568		0.727601			2.46739
0.755002			4.02383		0.658511			2.70171
0.240521			2.81963		0.647446			2.66494
0.838367			3.99639		1.01894			2.44197
0.778803			3.57237		0.83538			2.54965
0.741489			3.59366		0.682895			3.04834
0.895081			3.92095		0.598481			3.06193
0.674859			4.27592		0.5116			3.0969
0.54011			4.72738		0.673391			2.68033
1.31606			4.01129		0.411565			2.55136
1.18156			3.70055		0.644157			2.74852
1.22123			4.77562		0.548233			2.2002
1.22117			3.96281		0.609842			2.21646
0.925886			4.52613		0.403985			2.22021
1.12974			4.00916		0.935727			4.94258
1.19383			3.41487		0.970206			5.08577
1.00466			3.43261		1.22647			3.94758
0.374594			2.8622		0.906707			4.14075
1.13861			3.65018		0.988096			4.28457
0.924274			4.14041		1.31896			3.67776
0.881569			2.73568		0.797695			3.83576
0.694507			3.67359		0.994985			3.01829
0.804711			3.19021		0.8596			3.35182
1.18776			3.85166		0.803893			2.93934
0.590223			3.06298		0.968595			3.14512
0.526679			2.8246		0.774708			2.92249
0.9645			3.55818		1.24012			3.39707
0.416525			3.92876		0.969105			3.55546
1.09101			3.33092		1.36684			3.66519
0.767646			3.96565		1.04966			3.94271
0.649322			4.40528		0.965372			4.62663
0.496537			4.42254		1.14357			4.09399
0.608166			3.66484		1.11166			4.23475
0.799195			3.37325		1.00087			4.33518
0.833657			3.43947		0.995511			4.5505
0.604392			4.0094		0.744438			4.14016
0.699404			4.38258		1.02526			4.24493
0.227188			4.27308		0.870221			4.35169
0.338818			4.25842		0.977869			5.03755
1.25216			3.34156		0.979611			5.03999
0.929914			4.46204		0.783653			4.94258
1.12472			5.784		0.923395			4.72019
0.78593			4.55119		0.901659			5.11012
0.858697			4.46511		0.548365			2.71306
0.790145			3.59082		0.556438			2.03012
0.643372			3.66555		0.91649			2.80906
0.97857			3.82163		0.706276			2.90559
0.856776			4.84917		0.755027			2.719
1.38306			4.40221		0.372252			2.98435
0.471738			3.41818		0.615827			3.13786
0.654963			1.93993		0.663855			2.36482
0.789711			2.22035		0.673391			2.24642
0.55268			2.96105		0.674559			2.32357
0.51872			3.06109		0.58804			2.87305
0.243986			2.19845		0.431345			3.03305
0.433216			2.30211		0.415084			2.78339
0.31343			2.50274		0.530459			3.08244
0.383804			2.97051		0.382232			2.52574
0.227294			3.58656		0.427794			1.93125
0.834896			2.70139		0.535474			2.00591
0.927559			3.54139		0.590112			1.63303
0.617575			4.222		0.550124			2.23931
0.331151			3.41156		0.675808			1.87889
0.734052			2.84281		0.613986			1.6321
0.62236			3.01379		0.565563			1.57872
0.525117			4.43295		0.578109			1.43158
0.766158			4.38423		0.805932			2.33876
0.40556			2.78842		0.564067			2.57118
0.0286363			4.75315		0.547954			2.4144
0.564116			3.00362		0.442329			2.15714
0.673681			2.76311		0.480014			1.83135
0.535926			3.69416		0.414295			2.0103
0.918696			3.732		0.437314			1.72099
1.06565			4.24423		1.11564			4.29465
1.13439			3.8072		1.35119			4.4507
0.672937			4.47055		1.12697			3.8396
0.513966			5.45812		1.11577			4.5786
1.14846			3.40187		1.347			4.69822
0.708577			3.56599		1.23415			3.86844
1.45348			4.72596		1.28299			3.42157
1.12423			5.0043		1.231			3.96731
1.61773			3.80484		1.21965			3.74487
1.18299			4.44525		1.1297			3.70708
1.42372			4.36413		1.37521			3.72383
1.10018			3.74548		1.31574			4.25058
1.11072			4.48119		1.3307			3.28958
1.42565			4.63609		1.33884			3.89581
1.45521			5.54042		1.39655			3.84404
1.81607			5.23795		1.85123			4.00861
1.9228			5.86984		1.22098			3.50281
1.98057			4.90734		1.1577			3.58814
1.64593			5.23582		0.971588			2.92478
1.34172			4.03873		1.21362			2.64507
1.86311			3.53737		1.23764			2.8355
1.2084			3.98386		1.2257			2.87593
1.20604			3.27937		0.902267			3.13119
0.982909			3.16987		0.764416			2.84515
1.36447			3.51443		0.850606			2.65617
0.860867			3.59413		1.1779			3.06836
1.02437			2.73805		0.847695			2.65515
1.37191			3.45531		0.892665			2.66986
0.955389			3.34842		0.93821			2.78992
1.34284			2.91612		1.16912			3.16597
0.951112			4.06237		1.02764			2.76517
0.972124			3.35528		0.82854			2.35503
0.459453			3.90511		0.801065			2.23263
1.02537			3.94981		0.814795			2.40524
1.06739			4.3795		0.831467			2.01385
0.285768			2.74585		0.526135			1.38585
1.85586			6.03609		1.04523			3.66344
1.78936			5.30606		1.08017			3.9319
0.766778			4.57839		1.18192			3.98518
1.43228			5.03717		1.14694			4.60086
1.39999			3.81264		1.20997			4.35563
1.29307			4.91302		1.13313			4.1707
0.95105			4.22319		1.27557			3.76752
1.12386			4.54031		1.32072			3.74765
1.03125			4.53913		1.37187			3.83887
1.03621			4.89694		1.19422			3.21199
0.957496			4.20427		1.22792			3.03188
1.46693			4.85768		1.28323			3.50018
1.22197			5.51251		1.21651			3.79762
1.42323			5.26349		1.11518			3.05122
1.33794			5.97579		0.913234			3.28408
1.61977			4.7217		1.01222			2.79839
1.90842			4.66565		1.09043			2.36813
0.680189			4.36413		0.911787			2.89497
1.13278			4.82765		1.1443			2.95722
1.2185			3.7916		1.03719			2.97938
0.920741			3.49883		0.989937			3.50802
0.971318			2.62501		0.851214			3.25651
0.53928			3.28575		1.09717			4.05308
1.37209			2.86457		1.03387			4.02965
1.17666			3.9271		1.03489			4.39596
0.749051			3.67193		0.753251			4.81385
1.29307			3.71474		0.767441			5.18367
0.718308			3.81737		0.554777			3.98733
0.838987			4.60109		0.686693			3.63446
1.0558			4.22531		0.746411			3.82908
0.571027			4.22106		1.09076			4.35208
1.11202			3.52366		0.901725			4.94988
0.684652			3.48866		0.914451			4.71337
1.05946			3.43758		0.755438			4.71215
0.694693			4.60819		0.868725			4.39966
0.994809			3.54896		1.13514			5.10817
0.797769			3.59129		1.04351			4.37599
0.900597			3.28741		0.964254			4.84375
1.0902			4.15531		0.682204			4.47121
1.02475			3.48889		0.672372			3.9545
1.0103			3.70362		1.01795			3.39415
1.42459			5.44393		1.29973			5.21094
0.881321			6.45302		1.22682			4.55659
1.35945			5.88498		1.08553			5.54749
0.688619			5.60261		1.25995			5.359
1.09286			6.23001		1.06393			6.04136
1.34501			6.67556		1.00485			5.48515
1.88041			6.03586		1.02805			4.30785
1.9639			5.49549		0.794899			4.92602
1.48676			5.72109		1.01662			5.13399
1.56616			6.61289		1.23082			5.86018
1.13272			5.24741		1.32608			5.64247
1.05177			6.01812		1.23516			5.22166
1.13972			6.12241		1.15493			6.9312
1.28129			5.32876		0.990693			5.88696
1.28284			7.78586		0.951462			6.26151
1.49079			6.67177		1.16284			6.17335
1.29629			6.45917		1.04681			6.14997
1.21367			6.29623		1.08044			6.00629
0.844131			6.49677		0.609974			4.90166
1.75248			6.36387		0.965076			4.76305
0.978508			5.40799		0.963251			4.36571
0.952352			6.28795		0.786777			3.83162
1.3279			6.0037		0.894457			3.72534
0.986132			5.48224		0.703957			3.16007
1.26592			3.69014		0.692793			3.07021
1.2048			4.66163		0.643483			2.71437
1.50542			4.28207		0.814433			2.4294
1.26294			4.91964		0.657771			2.14813
1.25712			5.77454		0.635245			2.27194
0.867189			6.48589		0.835808			2.12573
1.04347			5.52859		0.823904			2.5609
0.923964			5.41815		0.625462			2.22416
1.07768			8.25174		0.699732			2.51951
1.79952			5.09369		1.45106			4.07821
1.25222			4.32322		1.68993			4.16052
1.57347			4.96717		1.39706			4.27084
1.54391			5.03646		1.80092			4.23786
1.56089			5.40562		2.29747			5.15055
0.990099			4.13261		1.79368			5.20461
1.72186			3.95193		2.0048			6.08081
1.43091			3.557		1.73252			6.02626
1.12367			3.88028		1.54641			5.80027
1.98776			4.17802		1.54419			5.29861
2.07032			4.92532		1.6348			5.01563
2.00747			6.35724		1.58526			4.93917
1.44666			6.15954		1.51086			4.47813
0.795166			5.86417		1.61545			4.56326
0.796158			2.40011		0.854519			2.86555
0.482603			2.82744		1.20273			3.77692
0.287584			3.6095		0.974925			3.05034
0.870288			3.02041		0.96506			3.68463
0.204962			2.91518		1.16659			3.72714
0.882994			2.01906		0.872194			2.87296
0.437747			3.21149		0.995396			2.73215
0.451315			3.18004		1.06195			2.02919
0.487593			3.00126		0.480245			2.50075
