# Supplementary material for: Multivalent interactions facilitate motor-dependent protein accumulation at growing microtubule plus-ends
Source: Nat Cell Biol. 2022 Dec 19;25(1):68–78. doi: 10.1038/s41556-022-01037-0 (PMC9859754; doi:10.1038/s41556-022-01037-0)
Supplement: Source Data Fig. 4 — Statistical source data for Fig. 4. [file 41556_2022_1037_MOESM14_ESM.xlsx]

## Sheet: Figure 4d
comet intensity (a.u.)
FL	d_IDR2	CH+IDR1	CH	dIDR1	d_IDR1+2
6780.12	10487	468.099	-5.10419	238.242	177.972
6413.64	10346.8	472.905	8.93978	183.162	228.91
5395.54	10940.3	311.905	12.0889	98.9931	209.086
4698.43	13438.8	501.495	-17.3147	192.792	79.2633
5343.72	12541	520.295	23.361	119.205	136.836
6823.86	15599.5	671.903	12.3986	159.478	101.304
5722.77	6344.77	648.469	-7.21518	115.464	77.1294
3126.67	8847.78	580.188	8.86449	111.252	123.326
7166.47	11490.6	527.511	22.7602	167.689	121.104
6516	13345.7	264.767	-0.846025	130.477	142.259
7287.66	8910.56	293.247	-15.2512	164.215	124.09
6103.88	11569.5	289.428	30.7165	251.028	173.706
6806.12	13175.1	450.794	22.4051	110.194	237.4
9269.75	12381.1	578.238	11.7227	157.178	244.351
5880.62	11062.5	503.912	-18.2787	145.384	259.109
6636.42	8641.98	536.42	-14.6737	155.348	261.756
12152	9378.88	318.529	13.1651	92.9221	370.423
12161.1	9840.3	574.768	-0.00475286	218.612	67.0452
6937.44	9613.17	567.264	-2.13703	161.633	131.172
8289.79	10777	528.76	19.4224	86.2646	196.955
8027.21	11767.3	281.946	23.4162	79.6587	172.555
6177.88	12942.6	426.275	-21.3074	204.417	255.314
9631.37	13270.5	364.951	17.7164	259.088	147.632
7442.62	12691.9	574.285	-4.0337	157.327	199.347
6932.4	6246.81	511.532	16.7164	201.918	158.846
8027.2	12285.3	557.236	6.65197	126.512	253.528
7436.07	7831.83	454.675	22.9779	247.714	144.155
12157.1	7783.48	444.245	-27.5081	173.917	200.174
8557.76	8731.5	318.42	6.24271	220.406	246.528
8144.63	11037.8	391.532	-17.8634	194.393	189.171
