# Supplementary material for: Multivalent interactions facilitate motor-dependent protein accumulation at growing microtubule plus-ends
Source: Nat Cell Biol. 2022 Dec 19;25(1):68–78. doi: 10.1038/s41556-022-01037-0 (PMC9859754; doi:10.1038/s41556-022-01037-0)
Supplement: Source Data Fig. 5 — Statistical source data for Fig. 5. [file 41556_2022_1037_MOESM15_ESM.xlsx]

## Sheet: Figure 5b
Mal3-GFP	Mal3-mCHerry
6334	4053
3232.33	4053.67
16310	3776.75
4117.33	5697.33
16464	4636.5
13781	3430
12364.5	4946.5
6815	3690
5523	3872
10381	3792
17792	4202
8921	3301
3319	3936
6456	3380
2620	3800
23595.2	3736.75
5166.5	5520.5
7531	5700.5
12950	3785
22804	4469
1936.71	5386.14
15769.3	4859.57
9678	3466
5815	3628
10585.5	5710.25
5812	4162
1651.33	4135
27567	3778
1365.71	7242.57
6220	3916
19930	5758
5327	5611.6
20551	3789
17796.7	3918.33
3477.8	4248.2
9030	3309
5112	3915.5
29250.5	4208.5
4373.5	4246.5
2197.33	4852.33
5567.5	3929
27700.5	3491.5
21793.4	4909.6
5492.8	4900.8
17209	4433
56121	3579
1474	4320
4840.5	3875
43036	4311
27976.3	6263.1
3108	4143
14646.6	4816.2
14192.2	5411.5
2106	3575
1669	4174
7581	6165
11839	3655
31910.5	5816.18
4067	3628
5482.33	4004.33
10293.3	4662.29
4651.2	5565.8
5012	4161.5
2457.5	4291
2910	3582
4138	3568
20839.3	3555.67
2955	3481
914	3763
10051.3	4250
804.333	3441.33
10444.5	4335
25356.6	5247.44
15689	3609.5
4665.33	6759
3368	4099
17625.7	3578
9047.5	4450
10680	4071
32651	3292
6557	4455
28708.6	4763.75
1336	3839
613	3285
19910	3438
5293	3716
819	3474
7532	4007
821	3911
812	4043
761	3734
644	3456
639	3366
907.846	3831.31
786	3283
755	3411
706.5	3498
819	3443
872	3316
7202	3823
8681	3468
5913	4495.33
6424.67	4745.33
23128	3676
4376	3821
3201	3395
12041	5114
1944	3855
3072	4011
5428.5	4882.5
11095	3291
8831	3296
26400	3979
3420	3313
6789	3960
10793	4780
64594	3649.5
42343.5	3904.5
4732	4623
5842.5	3601
30553.1	6491.67
17705	3473
10156.7	4113
15955.5	4740.5
2417.5	4470.5
3356.75	5167
1866	3660
5068	4260.67
11133	3741
3402	3444
1084.67	3882
15427.7	4103
15153	4464
6430	3793.25
12965	4090
1304	3851.5
10238	3549
64263.3	4178
9767.33	3933.33
3807	5564.57
13664	4310
4008	3326
3356	4371.67
1423.67	4140
28149	3394
7681.5	3858
5343.5	4737.5
6836.75	4121.5
13450.2	4944
30483.5	3802
7803	3761
6651.67	3755.67
13021.5	4002
2072	4768
8799.5	4527.25
11331	4176.33
11192.5	4290
8511	4856
5315.33	4155.67
2571.5	6906
14797.3	4178.67
3749	6424.5
46336	4205.5
63835	5668.25
8597	3535
3511	5019.75
10501	3356
10889	3919.5
8220	3602
12521	3451
3588	4136
5678	3469.5
5323	3592
5567.75	3897.5
16506.7	4952
16478.9	5060.57
16188.5	4325
47336	4265
1697	3991
1808	4045.33
10681.5	4471
4927	3947
4372	4063
33231.5	3522
14025	3815
3496.5	5725.83
21344.5	5220.5
4000	3782
6283	3695
4953.5	3373.5
1220	5009
5966.67	4106.33
6834	3604
1351	4556
2968	5440.25
21947.2	4925.5
7631	3566
1589	3895
1531.5	4067.5
6351	3866
14019.2	4338.25
13292	4295.5
25586	3704
3547	4075
3704	3756
755.4	5709.4
21313	4558.25
6630	3632
6445	3614
5839.12	7767.5
1307	4714
12883	4208.5
24822.8	5899.33
10337.5	4189
7365	6196.25
10065	3540
3520	3714.5
2568	3327
5375	4291
1271.75	3940.5
13622	3499
3071	3376
3715.67	5672
14586.5	4853.5
10719	4775
9130.29	7403.29
2473	4697
3847	5272
9473	4337.67
6769.33	3921
3673	4604
9475	3566.5
1756	3846.75
10703.5	3965.5
17107.8	4410.6
4374.25	4338
2488	3727
13415	5330
2842	3375
26859.6	5632.57
1726	4642
4846.5	3949.5
24241	3464
911	3590
20699	3487
8668	4041
5729	4048
3911	3897
1312	3397
7553.67	4450.33
11608	4897.5
8820	3466
15972	3817
8539.67	4757
4441	3418
3169	3834
15537	4148
37575	3634.5
13719	4019
15774.5	4846
11661	4013
12909.5	5772.25
1176.5	3959.5
3993	5298.5
1663.75	4676
1668	4889
1975	3290
5331	3922.5
2585.67	6241.67
4815.67	4536.33
4824	4139
17860.2	5672.17
1630.5	4959.75
6312	4483
20821.5	6364
1646	3866
4771	4177
8052	3879
7157.67	4740.67
2976	3820
14992	3806
8808.17	6327.58
2908.33	4189.33
1518	3980
5602.5	5473.5
2298	3596
4850.8	6783.2
5427	5649.25
7590.11	6589.33
1995.5	3441.5
575	4165.5
7176	3649
581	4561
3908	3742
3383	3494
6510.5	4774.75
6316	4865
4824.33	4081
3067.5	3799
1056	4086.5
19890	3429
21580.8	3977.25
1332.67	4442.33
822	4204
7766	4350
13637	4897.67
5165.5	3921
15836	4736
3724	3394
11467	3974
2977.6	4889.2
3422.33	3596.67
10786	4692
1816	4042
5496	3662
5079	3983
10549	3692.5
8194	4446
7377.5	5672
12995	4628
5379	4820
2457	3297
960.5	4531.75
5563.2	5807.2
5917.67	3588.33
12116.5	3727.5
13248	5364.86
2159.2	4681.6
9928.8	5436.4
7734	3296
5525.5	4307.5
10227	3937.5
1035	3686
4220.4	7073.6
1625	4596
1756.5	4188.5
6643.5	5352
6252	4536
16645.3	3890.29
5397.09	11849.8
11739.8	9457.44
1768	3403
9768	4192.5
4539	3565
7836.6	5608.4
3246	3652
17857.2	5685.17
4969	3324
937	4240
4552	3285
3835	3299
6603.33	4341.33
18554.6	4803.14
7729.5	4463
3759	3513
5252	3750
3769	3509
3532.5	4439.5
4344	3597
8620.5	3553.5
7517	5594
9639.33	5011.67
4567.33	5017
6092	3900
3574	5114.5
7443	3708
13390.5	4025
3102.5	5098
19461	5562.25
14628	3674
992	4354
1772	3454.5
22317.7	3815
3837	3783
15780.5	3505
2868.5	3520
2237	3282
19060	3455.33
10200	3572
3322	4797
840	4092
26675	3990.33
1125	3307
12508	4071
25969.6	5044.88
20671	3495
3638.5	3663
15450.5	4659
7035	3431
2974	3356
5039	3556
13735	3774
2541.5	3794
57576.2	4503.91
51371.4	4208.2
19074.5	4008.5
6096	5477
3613	3472
8060	5815
11810	3499
4132	3781
13219.9	6105.17
2308	3734
4776.33	4054.33
2360	3343
7878.33	3915
17937	3731.67
13324	3938
9540.5	4592.5
8592.5	4670.5
8957	10365.9
3390	3368
26412.6	4986.8
1920	3569
932	3774
1219	3589
644.333	3754
4044	3920
7599	4464
5794	4424
1159	3912
1857.25	5153.5
4488.5	3776.5
2431	3615
3059.23	13239.1
20328	4297
14663	3372
6110	4070
3892.5	3593.5
8153	3503
9665	4227
12361	3630
25538.5	4809
2840	4518
23320	3997
11417	4058.75
11945.7	4677.33
17446.1	4592.88
5021	3445
40287	3398
5535.8	5526
6077	3603
3487	3847
3539	4114
17262.7	4639.67

## Sheet: Figure 5c
droplet intensity (a.u.)
FL	d_IDR2	CH+IDR1	CH	dIDR1	d_IDR1+2
6334	630.67	573.5	508.83	615.67	532
3232.3	686.75	491	499	522	706
16310	607	3126.8	559	630.6	964
4117.3	693	1724.7	514	516.5	544
16464	493	916	674	517	594.75
13781	1643	502.5	501.5	665	925.47
12364	950	505.5	529	680.33	689.5
6815	3615.3	547.25	504	510.5	566.69
5523	493	634	536.33	491	656
10381	1349.2	531	604	542.65	658
17792	710	549.75	560	628	468
8921	629	665	520	1014.7	658.5
3319	1387	512	543	480	610.33
6456	651.75	561	532	731	547
2620	906	618.5	762	515	595
23595	1444	579	733.5	522	529
5166.5	803	534.25	750	544.5	663.17
7531	797	518.5	505	520.4	550
12950	510	488	626.9	574	549
22804	563.67	483	612	774.67	520.5
1936.7	1643	519.33	578.8	536	1395
15769	1235	520.12	772	509	548
9678	927	523.5	589	484	548.33
5815	672	496	699.33	514	632
10586	1576	623	494	654	779
5812	544.5	512	843	504	602
1651.3	881.5	518.67	602	506.33	533.4
27567	664	546	550	772.33	530
1365.7	1330	522.67	558.75	733	517
6220	1342.6	486	678.75	503	594
19930	1089.3	501	536	882	506
5327	1380	512	596	542	676.67
20551	836	826.29	498	614	1713.8
17797	730	509	990	517	517
3477.8	612.2	573.33	546.8	491	780.5
9030	541.5	510.5	635.67	589.75	1119
5112	713	549.33	619.5	717	510
29250	558.5	594.5	584	529.5	545
4373.5	911	480	494	582	788
2197.3	743	711	788	521	520
5567.5	987	506	507	537.75	498.67
27700	562	516	591	511	594
21793	547	539	1152	592	696
5492.8	645	934	522	485	473
17209	906	597	588	499	501
56121	668.5	664	505	697.75	532
1474	752	518	512	510	549
4840.5	835	649.5	818.33	518	501
43036	833	526	661	809	573
27976	628	544	705	547	847.33
3108	554	489	510	489.5	531
14647	634.67	511	470	588.5	507
14192	770	498	532	988	517.67
2106	971.67	531	630.33	519	579
1669	667.6	594	642.75	568.33	632.8
7581	1441.8	541	517.67	489	591.83
11839	877	495.5	511	521	505.5
31910	955	513	937	499	747.67
4067	878	619	845	1074.5	1048.7
5482.3	559	656.5	480	582	988
10293	487	513	490	667	542.5
4651.2	1991.7	627	517.5	503.5	495
5012	683	746	619.5	507.67	504.33
2457.5	692.75	511	573	578.5	922.5
2910	545	500.4	508	606	581.5
4138	639.33	558	542.25	508	650.25
20839	967.5	556.67	501	520	552.29
2955	786	520	724	522	593.5
914	1134.7	510	492	510.89	1082
10051	502	624	558	673	848
804.33	725	602	1008.8	509	528.5
10444	1331.8	533	505	509.5	807.33
25357	849.6	622.33	571	546	533.25
15689	694	596	569.5	563	511
4665.3	606.8	513	485	517	505
3368	1046	570	540.5	792	651
17626	783.67	527	506.75	899.5	587
9047.5	1838	506	992	566	519
10680	503	568.5	653	1041	756.5
32651	1504	549	494	530	506
6557	1014.1	518	554.25	498	498
28709	651.67	519	562	637.5	495.25
1336	755.75	725.8	574	550	610
613	930	533.5	513.71	512.5	596.5
19910	1541	533	530	690	529.43
5293	926	524	648.27	613	509
819	1015	627	710	853	537
7532	995.5	498	641	707.33	507.67
821	574.67	508.33	514.5	498.5	501
812	791	526	512	519	563
761	709	496	667	543.33	854
644	1161	1030	927.75	495	545.25
639	586	530	507	531	631
907.85	779	543	818.5	705	509
786	506	592	511.67	507.5	548.75
755	7164	767	588	536	535
706.5	836.8	520	654	1270	522
819	640	602.8	512	686	538
872	622	599	855.5	537.57	558.38
7202	801	500	932	1547	507
8681	1273	506.5	532	583	509
5913	772	554	1125	508	502
6424.7	649	524	688.5	509	1799
23128	598	513	589	505	572
4376	1100	600.75	520	640	530.33
3201	730	630	571.75	754	557.67
12041	3056	591	536.5	539.5	775
1944	622	765	558	518.67	890
3072	557	526.6	537.17	517	611
5428.5	973.86	514	801.8	710.5	604.33
11095	488.5	539	570.33	669	759.5
8831	1667	534	579	660.67	501
26400	2064	578	510.5	484	577
3420	781	528	665	697	663
6789	533.67	769.5	552.5	535.33	523
10793	563	673	505	533	853.75
64594	660	633	553	670.5	572
42344	951.17	496	520	520.5	786
4732	631.25	555	490	547.67	638.5
5842.5	547	491	620	570	601
30553	792	552	975	608	537
17705	2030.3	501	690.5	516.67	548
10157	1016	1710.9	529	598	514
15956	774	486.67	511	906	1197.5
2417.5	1200	490.67	505	521	514
3356.8	977.5	498.33	507	505	523
1866	493.5	632.5	523.5	559.5	485.5
5068	968	699	498	514.25	944.2
11133	614.6	593	497	496	567.33
3402	1026	555	673	549	820
1084.7	1149.4	563	550.5	579	499
15428	577	669.5	497	798.67	864
15153	729	574.5	619	559.29	505
6430	568	961	503	613	674.83
12965	773	510	577.25	748	799.75
1304	1082	557.8	514	494	539.5
10238	621.5	544.75	518	790.25	473
64263	545	779	511	493	604.33
9767.3	944.83	487.5	768.25	492.33	527.33
3807	4653.8	522	510	494.5	521
13664	701	481.5	511	555.5	664
4008	773	563.5	582	511.67	544.18
3356	955	509	507	504	692
1423.7	584	561	575	540	527
28149	1789.7	794.67	521.4	527.75	670.5
7681.5	543.25	645	493	750	516
5343.5	612	534.5	612	704.4	590.67
6836.8	524	512	534	643.67	665.5
13450	639	494	571	640.2	528
30484	2374	561	552.67	528.25	734
7803	510.5	519	630	523.67	511
6651.7	1263.9	523	634.5	506	562
13022	689	508	461	525.33	715.5
2072	511	499.42	472	549	571
8799.5	643	506	643.5	525.57	560
11331	698	637	696.5	541.12	718.5
11192	805.5	616.67	736	523	516
8511	697.5	468	505	521	1187.3
5315.3	603	504.33	510	562	521
2571.5	553	520.67	597	523.75	637
14797	687	548.67	712.5	780	497.5
3749	734	481.5	538	680	486
46336	1375	527	555	550	518
63835	497	544	863	528.67	504.33
8597	1348.2	481	706	512.5	505
3511	627	529.5	522.5	579.5	525
10501	1017.6	528.25	610.5	692.86	515
10889	504	506	900	739	768
8220	493.5	811	504.33	869	525
12521	1006.2	628	645	504.7	541
3588	796.83	566	510	515	786.2
5678	1350	685	996	522	504
5323	598.5	524	630	611.5	593.75
5567.8	1458.5	512.43	544.5	520	541.5
16507	909	589	597	519	527
16479	797	616.75	580.5	731	506.5
16188	1278	516	496	536.75	511
47336	1466.3	499	524.5	666	588.5
1697	849	504.33	758	521.5	531.5
1808	876	589	494	560	594
10682	1053	806.5	508	695.75	543.5
4927	1032	602	559	596	568
4372	1121	500	532.1	502.33	569
33232	675.5	511.67	521.5	509	593
14025	524	517	510.12	541.75	512
3496.5	621	590.67	523	518	652.14
21344	986	557	636	529	646
4000	881.33	495.5	542	522.5	503
6283	692	481	679	555.5	924
4953.5	798.5	469	504	567	575
1220	593	633	532	621.5	519
5966.7	626	523.5	583.4	537.5	600
6834	574.4	545	491	521.5	930.67
1351	724	775.8	550.5	513	600
2968	505	775	550.67	504	545
21947	1198.7	817	473	680	1143.3
7631	533	524.33	478	757	525
1589	550.75	491	582.2	724	1170.3
1531.5	909	573.25	499	564	499.67
6351	529	661	520	581	565.25
14019	538	608	618.94	677	610.75
13292	726.33	627.5	499	587	505.33
25586	792	498.5	601	535.5	1545.3
3547	619	521	521	531.5	493.5
3704	1534	503	735.33	499	534
755.4	886	598.75	590	601.29	505
21313	953.33	555	558	703	565.5
6630	654	588	579.5	501	532
6445	1403.8	659	717	735	659.25
5839.1	1309	524	528	495.5	522
1307	650	529.25	552.5	957.43	583.33
12883	915.75	493.5	534.33	482	540
24823	879.57	610	480	522.5	499
10338	530	472	496	628	637.67
7365	707.57	471	741.5	495	538.67
10065	591	523	558.67	509	523
3520	558	560	512.27	902	498.5
2568	601	516	555	490	513.5
5375	562	503.33	803	477	615.75
1271.8	508.44	652.2	545	517	1317
13622	501	625.67	512	977	631.67
3071	775	500.5	503	599.33	617
3715.7	1110.5	640.33	603.25	529	983.67
14586	746	690.64	525	497	676
10719	498.5	1007	534	645	535
9130.3	672	573	495	501	514.5
2473	895.5	587	500.5	508.5	631
3847	653	575	537.33	527.5	495
9473	861	617.5	543.67	535	477
6769.3	1086	561.75	543	501	523
3673	868	536	523	500.75	829
9475	820	601.67	566.5	538.67	1448
1756	619.33	528	591	674	676.25
10704	634	550	503	559	602
17108	1123.2	500.5	503.33	470	781.5
4374.2	1561	704.11	520.5	471	503.33
2488	943.75	637	545	478	676.5
13415	1007	667.33	536	492	496.33
2842	1409	672	487	526	533.5
26860	772.33	1044	585	738.5	864
1726	551.5	835	489.5	506	669
4846.5	521	565.5	755	492	603
24241	566.8	494.5	524.5	624.5	740
911	614	558.57	505	529.25	485
20699	1196	484	558	489	536.4
8668	645	507	598.83	514	500
5729	698	506.25	500.4	525	907.25
3911	603	506.25	620	510	612
1312	659.08	481	782	496.67	495
7553.7	568.5	787	512	583.5	900.17
11608	884	537.25	509	625	705
8820	939	586	682	1530	561
15972	533	478	692	517	557
8539.7	600	526	613.33	800	561.67
4441	619	637.5	561.33	539	586
3169	560.25	495	484	497	607.56
15537	888	542.6	629	556.5	517
37575	711	527	654	530	812
13719	557.33	490	575	504.75	488
15774	573.5	528.25	503	699	570.17
11661	565	503	516	565.25	567
12910	772	550	596	518.67	535.12
1176.5	1808.8	530.5	520	685	518.33
3993	676	654	483.5	533	531
1663.8	759.4	504	500.5	494	531
1668	755.17	578	508.5	505.67	529
1975	547.67	564.5	504	510.5	529.5
5331	837	567.75	573.75	522.75	1156.5
2585.7	1114	561	491	529.81	1068
4815.7	664.67	494	510	482	564.12
4824	530.8	523	492	519.4	636
17860	688.29	606.5	533	527	724
1630.5	787	514	676	526	739
6312	790	515.5	517	686	564.67
20822	1223	568.5	512	1483	557.67
1646	657	610	505.67	558.5	989
4771	756	515.67	511.5	736	692
8052	926.5	679.5	602.5	583.3	894
7157.7	524	530	635	526	510.5
2976	517	508	512.67	489	537.67
14992	1148.8	571	499.83	509	495.67
8808.2	821	597.67	523.33	504	635
2908.3	905.33	497	526.29	689	998.33
1518	8804.9	571.72	545	795.5	486
5602.5	875	525.71	527	529.75	517
2298	1412.5	518	511	819.33	457
4850.8	546.5	583.29	583.25	691	1073
5427	897	488	559	876.88	654
7590.1	1089	630	648	493	491
1995.5	511.5	489	591	504	527.5
575	745	683.5	480	573.14	539.17
7176	1121.2	513	524.62	577.86	509.75
581	675	508	617.5	560.33	493
3908	753.6	642	484	526	482
3383	577.5	519.5	562	696.25	1275.8
6510.5	1787.1	808	523.5	628	584
6316	524.75	518	888	1147	512.33
4824.3	1286.7	509.5	506.67	629	565.2
3067.5	514.67	519	550	795.5	501
1056	1141	496.5	623.67	571	517
19890	574.5	606	521	566	654.33
21581	3085	517.75	598.2	555	847
1332.7	661	496	568	617	1209
822	591	542.25	575	768.78	684.33
7766	833	502.33	535	511.8	567
13637	1053	521.75	506.75	492	727
5165.5	690.4	521	506.25	503.78	753
15836	1830.8	507	509.5	520	566
3724	891.5	545.75	502.5	587.5	601
11467	553.71	526.75	538.88	503	509.33
2977.6	755	576.5	604	575.5	934
3422.3	2397	727.75	719	568	489.5
10786	542	513	485	990	571.5
1816	1206.4	584.5	488	507.75	611.6
5496	935	735	519	693	537
5079	561.33	602.67	589	2493.7	527.71
10549	717	531	517.25	590	493.67
8194	1938.5	694	697	674	603
7377.5	543	529	562.8	520	843
12995	3259.3	574.75	543	1185.8	492
5379	896.82	816	569.67	514	1103.5
2457	679.8	567.5	554	519	564.5
960.5	606.5	577	569.33	647.5	532
5563.2	755.4	521	504	526	634.25
5917.7	1107	532.86	544	1081	510.75
12116	706	722.75	669	722	1026.5
13248	2806.5	501	498	708	514
2159.2	580	515	499.67	680	798
9928.8	559	579	859	735.5	570.25
7734	823	524	517	805.67	523
5525.5	828.5	640.75	610	518	883
10227	482.5	509.5	497	584	499
1035	1196	935.5	600	796.5	519
4220.4	1618.8	535	553.67	576.67	504
1625	669.4	559	583	815	570
1756.5	551	578	502	531	643
6643.5	740	505	479	512.5	526
6252	927.5	511	490	480	474
16645	534.5	543	678	503	664
5397.1	573.5	572.75	564	550	543
11740	643.83	562	541.2	771.83	530
1768	763	547.2	635	580.33	517
9768	580	504	598	792	585
4539	3400.8	525	547	592	754
7836.6	551.67	671	636	694	528
3246	645.5	641.2	707	660.89	611.67
17857	1372	564	582	724.75	511.5
4969	1142	495.4	807	731.67
937	1479.5	783	614	629
4552	772	514.75	500.5	508.5
3835	3178	472	552	550.5
6603.3	3843.5	646	726	528
18555	622	666	513	562
7729.5	560	1292.7	568	560
3759	825.67	506	859	607
5252	677	521	641	671.33
3769	671	508.75	749.5	543
3532.5	512.5	696	707	546.5
4344	863	537	516	539
8620.5	603.67	662.5	481.5	538.5
7517	683.8	691	585.25	708
9639.3	704.17	735.5	532	506.75
4567.3	582	502	542	621
6092	1686	531	507	489
3574	621.5	675	619	814
7443	522	485	658	578
13390	552.5	525	510	655.5
3102.5	1125.5	535	883.5	629
19461	1343	711.5	516	514
14628	777	558	512.5
992	557	524	577.33
1772	856.33	564	527.67
22318	707.5	684	504
3837	1128.2	613	812
15780	769	818.33	499
2868.5	490.5	648.67	546
2237	516	907	561
19060	745.5	807	482
10200	2477.7	588	704.67
3322	645	805.8	511
840	1225.8	577	510
26675	1416.5	651	522.25
1125	728	604	609
12508	564	599.14	498
25970	1239	531	705
20671	822	539	531.12
3638.5	3533.7	548	636
15450	1849	963	680.6
7035	1273.5	499	556
2974	538	658	498.5
5039	647.5	478	508
13735	798	496	521.83
2541.5	869.5	493.8	563
57576	2332.3	503	675
51371	619	586	675.83
19074	520	462	511
6096	817.75	502.14	641
3613	773.5	523.46	489
8060	1640	600.4	603.5
11810	542	535	546
4132	538	556	590
13220	2685	501	512
2308	708.5	501	521.25
4776.3	514	543	703.33
2360	535	536.78	508
7878.3	502	561.67	522
17937	550.5	673.5	626.4
13324	576	509	622
9540.5	701.25	483	526.76
8592.5	727.33	691.33	627
8957	2355.6	504.5	508
3390	738	485	602
26413	544	527	536
1920	719.09	495.6	534.5
932	1222	534	530
1219	1785	579	566.5
644.33	610.43	496	546
4044	14008	511.5	1027
7599	685	714	669
5794	549	572	552
1159	484	518.5	505
1857.2	790.5	510	507
4488.5	507.33	490	491
2431	1007.5	504.75	515
3059.2	2435	489.5	516
20328	737	505	995
14663	682.25	501	512
6110	1669	558	889
3892.5	656.5	583	514
8153	1670.5	505.67	596
9665	629.33	613	596
12361	5193	515.83	819
25538	803.33		640
2840	649		514
23320	880.33		843
11417	669.33		599.67
11946			495
17446			510
5021			689
40287			689
5535.8			635
6077			607.5
3487			476
3539			504
17263			517
			504.33
			525.89
			680.5
			681.5
			462
			571.5
			685

## Sheet: Figure 5f
mal3 comet intensity (a.u.)
FL	d_IDR2
370.507	115.406
247.299	171.915
196.594	131.08
381.52	63.1311
276.89	175.927
261.33	70.8316
250.997	117.572
283.066	76.7402
319.707	115.983
328.895	165.353
297.038	50.3068
287.82	172.857
292.952	121.351
195.475	97.4804
230.957	179.328
261.908	46.4957
429.787	119.17
283.664	111.732
847.77	178.314
277.489	137.227
297.634	63.835
266.779	37.8219
245.034	151.76
449.718	100.359
432.615	205.958
348.33	105.638
318.834	78.5224
238.368	105.425
321.022	56.7318
325.151	155.25

## Sheet: Figure 5g
tip1 comet intensity (a.u.)
FL	d_IDR2
2899.54	1505.74
1818.18	2731.84
1431.45	1939.91
2558.27	711.734
2251.31	1263.3
1939.34	1175.98
2215.97	2046.35
3027.38	1431.79
2120.5	1395.28
2314.41	1745.03
3572.18	1649.72
3166.89	1744.26
2675.08	1839.4
1549.03	1753.88
1864.95	1521.25
3465.91	630.603
2144.3	1904.43
2595.65	1618.67
5102.87	1671.18
2847.17	1546.87
2327.07	1183.8
2155.91	976.847
2019.56	1936.86
2985.71	1226.09
2471.55	2216.7
2280.86	834.745
3365.71	730.613
3719.23	1216.74
3065.89	1497.96
3387.25	1723.08
