# Supplementary material for: Multivalent interactions facilitate motor-dependent protein accumulation at growing microtubule plus-ends
Source: Nat Cell Biol. 2022 Dec 19;25(1):68–78. doi: 10.1038/s41556-022-01037-0 (PMC9859754; doi:10.1038/s41556-022-01037-0)
Supplement: Source Data Fig. 6 — Statistical source data for Fig. 6 [file 41556_2022_1037_MOESM16_ESM.xlsx]

## Sheet: Figure 6b
cap	cargo	motor
0.00323967	0.0559944	0.0260974
0.00359964	0.0507949	0.0245975
0.00359964	0.0515948	0.0250975
0.00419958	0.0453955	0.0210979
0.00368964	0.0545945	0.0246975
0.00446955	0.0518948	0.0256974
0.00380961	0.0534947	0.0238976
0.00452955	0.0534947	0.0255974
0.00449955	0.0558944	0.0263974
0.00470952	0.0482952	0.0240976
0.00521949	0.050495	0.0247975
0.00482952	0.059794	0.0280972
0.00506949	0.0532947	0.0248975
0.00521949	0.0535946	0.0248975
0.00536946	0.059694	0.0268973
0.00524949	0.0520948	0.0242976
0.00629937	0.0533947	0.0255974
0.00671934	0.0568943	0.0264974
0.00656934	0.0506949	0.0247975
0.00653934	0.0555944	0.0271973
0.00755925	0.0519948	0.0251975
0.00755925	0.0557944	0.0253975
0.00800919	0.0462954	0.0214979
0.00776922	0.0577942	0.0277972
0.00779922	0.0523948	0.0255974
0.00821919	0.0554945	0.0250975
0.010199	0.050195	0.0224978
0.00884913	0.0505949	0.0243976
0.010139	0.0540946	0.0253975
0.0109189	0.0558944	0.0258974
0.0110389	0.0508949	0.0234977
0.0109189	0.0542946	0.0261974
0.0116988	0.0584942	0.0274973
0.0117588	0.0582942	0.0279972
0.0124488	0.0557944	0.0250975
0.0136786	0.0555944	0.0261974
0.0136486	0.0551945	0.0254975
0.0146985	0.0460954	0.0226977
0.0141886	0.0558944	0.0253975
0.0155684	0.0570943	0.0277972
0.0160184	0.0577942	0.0271973
0.0158084	0.0621938	0.0290971
0.0164983	0.049895	0.0225977
0.0170683	0.0592941	0.0273973
0.0179982	0.0576942	0.0264974
0.0179382	0.0568943	0.0287971
0.020308	0.0520948	0.0270973
0.0215678	0.0594941	0.0274973
0.0216878	0.0592941	0.0270973
0.0239976	0.0509949	0.0237976
0.0230977	0.060394	0.0281972
0.0252875	0.0616938	0.029797
0.0244176	0.0614939	0.0287971
0.0248375	0.0521948	0.0264974
0.0254974	0.0571943	0.0267973
0.0269973	0.0593941	0.0274973
0.030507	0.0570943	0.0264974
0.0319767	0.0543946	0.0264974
0.0334167	0.0590941	0.0277972
0.0328467	0.0635936	0.029897
0.0332367	0.0541946	0.0260974
0.0350364	0.0553945	0.0262974
0.0379161	0.0617938	0.0289971
0.0389661	0.0607939	0.0291971
0.0397161	0.0540946	0.0260974
0.0407658	0.0645935	0.030097
0.0421158	0.0636936	0.029797
0.0450555	0.0587941	0.0281972
0.0470052	0.0593941	0.030197
0.0479352	0.0714929	0.0333967
0.0521049	0.0662934	0.0322968
0.0527946	0.0633937	0.029797
0.0549246	0.0673933	0.0326967
0.0581643	0.0632937	0.0309969
0.059904	0.069893	0.0338966
0.0641037	0.0610939	0.0287971
0.0639237	0.0607939	0.0293971
0.0661734	0.0633937	0.0318968
0.0732528	0.070093	0.0327967
0.0689931	0.0694931	0.0329967
0.0761625	0.0708929	0.0327967
0.0770022	0.0747925	0.0346965
0.0788022	0.0820918	0.0370963
0.0855813	0.0772923	0.0355964
0.090741	0.0767923	0.0367963
0.0918207	0.0755924	0.0342966
0.0971904	0.0751925	0.0360964
0.10013	0.0752925	0.0353965
0.1022	0.0825917	0.0381962
0.105829	0.0835916	0.0386961
0.108259	0.0838916	0.0379962
0.115189	0.0775922	0.0376962
0.119358	0.0870913	0.0407959
0.123468	0.0906909	0.0433957
0.131027	0.0956904	0.0457954
0.134987	0.0851915	0.0405959
0.139456	0.10229	0.0483952
0.147615	0.0938906	0.0447955
0.151425	0.10109	0.0458954
0.159014	0.105389	0.050395
0.165434	0.0882912	0.0446955
0.170173	0.109189	0.049895
0.174493	0.110089	0.0514949
0.183912	0.117488	0.0549945
0.190181	0.120288	0.0572943
0.19735	0.112089	0.0551945
0.20509	0.118788	0.0575942
0.214629	0.122688	0.0579942
0.220328	0.123788	0.0577942
0.227917	0.134787	0.0627937
0.236826	0.129687	0.059894
0.243216	0.128087	0.0594941
0.254404	0.136386	0.0640936
0.262264	0.127787	0.0588941
0.266793	0.129087	0.0623938
0.275163	0.121488	0.0554945
0.283292	0.109589	0.0527947
0.289351	0.106689	0.0489951
0.294241	0.0934907	0.0423958
0.29808	0.0470953	0.0232977

## Sheet: Figure 6c
cargo	cargo + cap
0.0489951	0.0455954
0.049995	0.0488951
0.0460954	0.0548945
0.0489951	0.0564944
0.0551945	0.0554945
0.0492951	0.0471953
0.049595	0.050195
0.0576942	0.0487951
0.0515948	0.0492951
0.0525947	0.0518948
0.0487951	0.0477952
0.0452955	0.0518948
0.0444956	0.0539946
0.0470953	0.0539946
0.049695	0.0557944
0.0570943	0.0471953
0.0442956	0.0562944
0.050295	0.050295
0.0550945	0.0535946
0.0515948	0.0537946
0.0521948	0.0580942
0.0522948	0.0486951
0.0540946	0.0509949
0.0532947	0.0486951
0.0486951	0.0553945
0.0477952	0.0634937
0.0532947	0.0546945
0.0518948	0.0524948
0.0545945	0.0570943
0.0518948	0.0551945
0.0477952	0.0536946
0.0518948	0.0547945
0.0549945	0.0558944
0.0463954	0.0582942
0.0515948	0.0515948
0.0519948	0.0562944
0.050395	0.0521948
0.0470953	0.0512949
0.0470953	0.0474953
0.0516948	0.0560944
0.0522948	0.0513949
0.0473953	0.0566943
0.0490951	0.0561944
0.0454955	0.0560944
0.0510949	0.0570943
0.0486951	0.0573943
0.0513949	0.0552945
0.0530947	0.0585941
0.0483952	0.0570943
0.0521948	0.0526947
0.050395	0.0592941
0.049995	0.0540946
0.0524948	0.0584942
0.0589941	0.0563944
0.0569943	0.0542946
0.049695	0.059594
0.0505949	0.0568943
0.0535946	0.0613939
0.0546945	0.0608939
0.0583942	0.060294
0.0555944	0.0612939
0.0520948	0.0649935
0.0569943	0.0637936
0.0493951	0.0670933
0.0471953	0.0639936
0.050295	0.0627937
0.0527947	0.0719928
0.0507949	0.0661934
0.0466953	0.0632937
0.0540946	0.0610939
0.0519948	0.069593
0.049595	0.0651935
0.0573943	0.0661934
0.059794	0.0636936
0.0473953	0.0715928
0.0476952	0.0676932
0.0442956	0.0692931
0.0575942	0.070393
0.0512949	0.0662934
0.0474953	0.0680932
0.0508949	0.0668933
0.0528947	0.0712929
0.0452955	0.0740926
0.050195	0.0687931
0.0540946	0.0662934
0.0483952	0.0741926
0.0514949	0.0730927
0.0572943	0.0689931
0.0526947	0.0761924
0.049895	0.0859914
0.0561944	0.0819918
0.0492951	0.0863914
0.050295	0.0861914
0.0474953	0.0906909
0.0533947	0.0872913
0.0522948	0.090191
0.0488951	0.0878912
0.0543946	0.0958904
0.0585941	0.0956904
0.0567943	0.105389
0.0565943	0.09979
0.0577942	0.10069
0.0539946	0.110489
0.0546945	0.10479
0.0512949	0.10439
0.0549945	0.108189
0.0516948	0.105989
0.050195	0.114889
0.0518948	0.108989
0.0546945	0.120188
0.0505949	0.118388
0.0493951	0.129587
0.0523948	0.134387
0.0487951	0.128387
0.049995	0.122288
0.0493951	0.131287
0.0482952	0.123288
0.0587941	0.124688
0.0583942	0.115188
0.0389961	0.060094

## Sheet: Figure 6d
cargo	cargo + cap
0.0830917	0.10029
0.0841916	0.0968903
0.0889911	0.0939906
0.0841916	0.0894911
0.0937906	0.0931907
0.0936906	0.0947905
0.0979902	0.0942906
0.09969	0.0989901
0.0939906	0.10479
0.0887911	0.10429
0.0914909	0.0946905
0.10049	0.0916908
0.10399	0.0981902
0.0946905	0.10109
0.089891	0.0948905
0.0959904	0.10069
0.0936906	0.0915908
0.0955904	0.0979902
0.0956904	0.0908909
0.0967903	0.10129
0.0943906	0.0987901
0.0959904	0.0978902
0.105889	0.106589
0.10299	0.10029
0.0967903	0.0884912
0.0925907	0.0950905
0.0977902	0.0972903
0.0928907	0.0980902
0.0954905	0.10449
0.09999	0.0957904
0.10389	0.10099
0.0985901	0.0969903
0.10279	0.0965903
0.0985901	0.0963904
0.0980902	0.0936906
0.0910909	0.0955904
0.0949905	0.0978902
0.10099	0.0974903
0.0951905	0.0967903
0.0938906	0.090391
0.10339	0.10359
0.106289	0.10279
0.0966903	0.0948905
0.10399	0.0946905
0.0924908	0.10049
0.0888911	0.0914909
0.0891911	0.10129
0.0911909	0.110089
0.090291	0.10269
0.0973903	0.108889
0.0958904	0.109889
0.0969903	0.112489
0.0970903	0.108189
0.0958904	0.116388
0.0907909	0.113889
0.0914909	0.10399
0.0887911	0.106389
0.0883912	0.112389
0.0984902	0.107389
0.0976902	0.119888
0.0890911	0.113489
0.0870913	0.118188
0.089891	0.125887
0.0952905	0.118588
0.0916908	0.110689
0.0868913	0.114689
0.0893911	0.117988
0.0875912	0.112489
0.089691	0.124188
0.0938906	0.125287
0.0959904	0.129087
0.0941906	0.125487
0.0963904	0.128987
0.0961904	0.126987
0.0964904	0.116288
0.10089	0.123988
0.10199	0.122388
0.0909909	0.118388
0.0917908	0.126087
0.10369	0.121988
0.0956904	0.135186
0.0882912	0.133187
0.0882912	0.143286
0.0908909	0.146785
0.0859914	0.153585
0.0874913	0.153785
0.0927907	0.148185
0.0918908	0.146485
0.090291	0.149385
0.0869913	0.149785
0.0832917	0.153785
0.090391	0.157684
0.09969	0.162584
0.0982902	0.168783
0.0992901	0.164984
0.0936906	0.167383
0.10249	0.165283
0.10429	0.188181
0.0980902	0.20318
0.0968903	0.19538
0.0991901	0.19878
0.0914909	0.214079
0.0943906	0.215578
0.0894911	0.216278
0.0950905	0.231077
0.09959	0.221478
0.0960904	0.243676
0.0929907	0.256274
0.0933907	0.264174
0.0939906	0.248975
0.0946905	0.277172
0.0922908	0.278472
0.0905909	0.29837
0.0923908	0.318668
0.0929907	0.311969
0.0978902	0.327467
0.116488	0.339666
0.132187	0.322768
0.125287	0.260174
0.069793	0.118488

## Sheet: Figure 6e
k off = 0.027 s-1						k off = 0.080 s-1
20 nM	60 nM	100 nM	140 nM	180 nM		20 nM	60 nM	100 nM	140 nM	180 nM
0.0105989	0.0478952	0.10089	0.134387	0.193281		0.0129987	0.0326967	0.0464954	0.0761924	0.0868913
0.0118988	0.0518948	0.09989	0.133887	0.193781		0.00979902	0.0371963	0.0531947	0.0792921	0.089991
0.0113989	0.0508949	0.0908909	0.137486	0.188581		0.0143986	0.0330967	0.0468953	0.0709929	0.0985901
0.0116988	0.0486951	0.0941906	0.139386	0.184282		0.00929907	0.0333967	0.0538946	0.0752925	0.0920908
0.0136986	0.0443956	0.0939906	0.142986	0.189181		0.00859914	0.0291971	0.0547945	0.0752925	0.0928907
0.0135986	0.0389961	0.0909909	0.135486	0.180982		0.0108989	0.0322968	0.049995	0.0817918	0.0970903
0.0190981	0.0461954	0.0933907	0.136286	0.185381		0.009999	0.0293971	0.050395	0.0748925	0.0943906
0.0135986	0.0429957	0.090091	0.122988	0.192681		0.00919908	0.0320968	0.0594941	0.069593	0.0872913
0.0138986	0.0515948	0.0862914	0.125987	0.188781		0.0118988	0.030097	0.0534947	0.0710929	0.0952905
0.0119988	0.0480952	0.0851915	0.132787	0.193781		0.0119988	0.029797	0.0529947	0.0686931	0.0919908
0.0129987	0.049595	0.0959904	0.134387	0.177382		0.010399	0.0286971	0.0518948	0.0665933	0.0936906
0.0128987	0.0485951	0.10079	0.136886	0.175182		0.0106989	0.0308969	0.0544946	0.0675932	0.0941906
0.0123988	0.0444956	0.0907909	0.137586	0.168283		0.00919908	0.0308969	0.0490951	0.0728927	0.089891
0.00839916	0.0451955	0.0889911	0.134687	0.182882		0.0122988	0.0308969	0.0463954	0.0686931	0.0905909
0.00989901	0.0465953	0.0856914	0.129887	0.180082		0.0121988	0.0306969	0.050395	0.0720928	0.0961904
0.0106989	0.0482952	0.0884912	0.140186	0.179382		0.0139986	0.0326967	0.0457954	0.0665933	0.0906909
0.0135986	0.0529947	0.0837916	0.134187	0.19538		0.010099	0.0305969	0.0475952	0.0714929	0.0859914
0.0130987	0.050095	0.0829917	0.134587	0.19818		0.00959904	0.0338966	0.0515948	0.0709929	0.0850915
0.0144986	0.0467953	0.089691	0.136686	0.175282		0.00979902	0.0315968	0.0516948	0.0737926	0.0884912
0.010199	0.0439956	0.0935906	0.137086	0.179482		0.0118988	0.0313969	0.0519948	0.0688931	0.0815918
0.0153985	0.0464954	0.10069	0.138186	0.177082		0.0138986	0.0239976	0.0545945	0.0707929	0.0858914
0.0139986	0.0482952	0.0982902	0.149985	0.183482		0.00969903	0.0268973	0.0463954	0.0706929	0.0867913
0.0161984	0.0547945	0.0967903	0.140686	0.184882		0.0133987	0.0265973	0.0476952	0.0660934	0.0881912
0.0136986	0.0492951	0.0956904	0.134887	0.180582		0.010399	0.030397	0.0526947	0.0669933	0.0874913
0.0137986	0.0486951	0.0868913	0.136186	0.179482		0.0109989	0.0366963	0.0544946	0.0724928	0.0832917
0.0145985	0.0534947	0.089991	0.135986	0.169983		0.00909909	0.0330967	0.0542946	0.0690931	0.0890911
0.0121988	0.0545945	0.0825917	0.140886	0.175182		0.00979902	0.0329967	0.0507949	0.0765923	0.0872913
0.0121988	0.0476952	0.0872913	0.139686	0.169883		0.010299	0.0287971	0.0439956	0.0672933	0.0874913
0.0135986	0.0511949	0.0874913	0.127387	0.173083		0.0116988	0.0311969	0.0486951	0.0718928	0.0840916
0.0113989	0.0469953	0.0847915	0.141386	0.191281		0.0112989	0.0331967	0.0544946	0.0717928	0.0888911
0.0134987	0.0531947	0.0839916	0.142786	0.194481		0.00979902	0.0282972	0.0557944	0.0746925	0.0808919
0.0156984	0.0517948	0.0866913	0.135986	0.192781		0.00759924	0.0314969	0.0489951	0.0710929	0.0860914
0.0140986	0.0462954	0.0839916	0.138386	0.193481		0.00779922	0.0336966	0.0509949	0.0686931	0.0825917
0.0145985	0.0462954	0.089691	0.138786	0.181682		0.0109989	0.029597	0.049995	0.0731927	0.0857914
0.0152985	0.0473953	0.0816918	0.140186	0.194181		0.00739926	0.0356964	0.0507949	0.0690931	0.10309
0.009999	0.039896	0.0875912	0.150185	0.19618		0.010099	0.0280972	0.0563944	0.069593	0.0888911
0.0131987	0.0451955	0.0864914	0.145085	0.20098		0.010299	0.0284972	0.0566943	0.0783922	0.0826917
0.0111989	0.0484952	0.0893911	0.144686	0.184582		0.0108989	0.0306969	0.0508949	0.0739926	0.090091
0.0127987	0.0446955	0.0910909	0.144786	0.186081		0.00979902	0.029897	0.0457954	0.0742926	0.0936906
0.0159984	0.0463954	0.0922908	0.140086	0.189181		0.0105989	0.0326967	0.0536946	0.0645935	0.10469
0.0122988	0.0520948	0.0908909	0.134987	0.182182		0.0120988	0.0357964	0.0533947	0.0673933	0.0968903
0.0144986	0.0490951	0.0885911	0.147185	0.181582		0.00969903	0.0316968	0.0543946	0.0711929	0.0884912
0.0163984	0.0523948	0.090491	0.136786	0.189581		0.0112989	0.0341966	0.0541946	0.0667933	0.0983902
0.0133987	0.0458954	0.0928907	0.141786	0.184582		0.010099	0.0288971	0.049895	0.0746925	0.0923908
0.0129987	0.0421958	0.0993901	0.135586	0.179682		0.0089991	0.029597	0.049795	0.0734927	0.0891911
0.0138986	0.0512949	0.0938906	0.145385	0.176182		0.0147985	0.029997	0.0470953	0.0632937	0.0885911
0.0115988	0.0483952	0.0921908	0.141586	0.190981		0.0107989	0.0254975	0.050195	0.070293	0.0874913
0.010399	0.0468953	0.0872913	0.134787	0.192881		0.0114989	0.029697	0.0541946	0.0687931	0.0866913
0.00839916	0.0429957	0.0920908	0.142586	0.192281		0.010499	0.0283972	0.0540946	0.069693	0.0848915
0.00919908	0.0429957	0.0941906	0.131987	0.176082		0.0113989	0.0377962	0.0489951	0.070493	0.10059
0.0146985	0.0438956	0.0947905	0.137186	0.182782		0.00869913	0.0331967	0.0584942	0.0672933	0.0976902
0.0147985	0.0411959	0.0869913	0.141086	0.183682		0.0113989	0.0287971	0.0490951	0.0736926	0.106889
0.0144986	0.0461954	0.0844916	0.138386	0.180282		0.0128987	0.0313969	0.0438956	0.0721928	0.0941906
0.0107989	0.0491951	0.0819918	0.141486	0.184482		0.00909909	0.029597	0.0429957	0.0680932	0.0909909
0.00979902	0.0487951	0.0949905	0.130187	0.191481		0.0127987	0.0357964	0.050095	0.0705929	0.0993901
0.0130987	0.0567943	0.10119	0.138686	0.172883		0.010499	0.0293971	0.0506949	0.0665933	0.10099
0.0089991	0.0507949	0.10349	0.140586	0.191681		0.010399	0.0332967	0.0538946	0.0640936	0.0878912
0.0119988	0.0517948	0.10349	0.142686	0.184282		0.0105989	0.0292971	0.0525947	0.0734927	0.0837916
0.0125987	0.0524948	0.0978902	0.136986	0.183782		0.0089991	0.0249975	0.0571943	0.069893	0.0817918
0.0118988	0.0553945	0.0947905	0.142086	0.191181		0.0119988	0.0376962	0.0533947	0.0681932	0.0813919
0.0131987	0.0611939	0.0875912	0.139886	0.186781		0.0111989	0.030397	0.050195	0.0746925	0.0876912
0.0110989	0.0480952	0.0960904	0.137486	0.189081		0.0108989	0.030197	0.0530947	0.0753925	0.0836916
0.0133987	0.0505949	0.089991	0.135986	0.180882		0.00969903	0.030297	0.0484952	0.0734927	0.0879912
0.0138986	0.0445955	0.0918908	0.132187	0.185881		0.00889911	0.0286971	0.0533947	0.0732927	0.0881912
0.0123988	0.0458954	0.0961904	0.140286	0.19898		0.010499	0.0344966	0.0517948	0.0767923	0.0881912
0.0110989	0.0506949	0.0965903	0.137186	0.194181		0.0111989	0.0274973	0.0517948	0.0763924	0.0939906
0.0108989	0.0540946	0.0978902	0.133487	0.186381		0.0105989	0.0292971	0.0552945	0.0753925	0.0941906
0.0146985	0.0532947	0.0986901	0.130987	0.183882		0.009999	0.0339966	0.0543946	0.0781922	0.0906909
0.00959904	0.0539946	0.0975902	0.138686	0.19638		0.0115988	0.0344966	0.0524948	0.0790921	0.0935906
0.0145985	0.050495	0.10449	0.134187	0.194881		0.0112989	0.0321968	0.0545945	0.0693931	0.090391
0.0145985	0.0483952	0.0986901	0.137186	0.19588		0.00989901	0.0331967	0.0477952	0.0670933	0.0854915
0.0119988	0.0516948	0.0990901	0.143186	0.194881		0.00919908	0.0334967	0.0437956	0.0741926	0.0941906
0.0137986	0.0491951	0.0931907	0.145085	0.192181		0.0149985	0.0350965	0.0488951	0.0710929	0.0917908
0.0128987	0.0471953	0.090391	0.145285	0.185981		0.0106989	0.0323968	0.0505949	0.0739926	0.0940906
0.0115988	0.0480952	0.0944906	0.142986	0.181582		0.0117988	0.029897	0.0614939	0.070493	0.0885911
0.0127987	0.0437956	0.0948905	0.136186	0.184682		0.010299	0.0346965	0.0527947	0.0689931	0.0925907
0.0144986	0.0476952	0.10019	0.138486	0.187881		0.00969903	0.0316968	0.0507949	0.069893	0.0930907
0.0141986	0.050095	0.105089	0.139386	0.187181		0.010099	0.0377962	0.0491951	0.0650935	0.0911909
0.0114989	0.0548945	0.0948905	0.143286	0.178682		0.00949905	0.0290971	0.0490951	0.0731927	0.0831917
0.0128987	0.0491951	0.0922908	0.140286	0.187481		0.0106989	0.030497	0.0540946	0.0763924	0.0891911
0.00859914	0.0527947	0.0980902	0.140386	0.177982		0.0116988	0.0274973	0.0562944	0.0722928	0.0964904
0.0141986	0.0492951	0.0957904	0.135486	0.169583		0.0089991	0.0255974	0.0527947	0.0749925	0.0878912
0.0150985	0.0439956	0.0961904	0.141486	0.177282		0.0116988	0.0248975	0.0470953	0.0731927	0.0935906
0.0141986	0.0490951	0.0857914	0.145285	0.184582		0.00939906	0.0266973	0.0526947	0.0644936	0.0925907
0.0129987	0.0529947	0.0949905	0.142586	0.184282		0.0133987	0.0307969	0.0432957	0.0779922	0.0874913
0.0117988	0.0493951	0.0937906	0.143786	0.191081		0.0107989	0.0313969	0.0520948	0.0665933	0.090491
0.00929907	0.0479952	0.10039	0.141786	0.19508		0.0132987	0.0344966	0.0523948	0.0613939	0.0936906
0.0132987	0.0433957	0.0949905	0.145285	0.181982		0.00889911	0.0251975	0.0508949	0.0680932	0.0893911
0.00959904	0.0445955	0.10089	0.144086	0.192981		0.00959904	0.0309969	0.0441956	0.0692931	0.0825917
0.00959904	0.050295	0.0950905	0.143786	0.192081		0.00889911	0.0282972	0.0488951	0.079892	0.0892911
0.0142986	0.0471953	0.0972903	0.144586	0.190681		0.009999	0.0334967	0.0510949	0.070493	0.0851915
0.0184982	0.0545945	0.0948905	0.149585	0.19848		0.009999	0.0325967	0.049795	0.0624938	0.0881912
0.0155984	0.0494951	0.0833917	0.141986	0.191281		0.0131987	0.029997	0.0479952	0.0713929	0.0873913
0.0122988	0.0467953	0.0907909	0.142486	0.191381		0.0116988	0.0341966	0.0484952	0.070393	0.0951905
0.0123988	0.050095	0.0924908	0.140086	0.185081		0.00709929	0.0339966	0.049595	0.0758924	0.0883912
0.0108989	0.0494951	0.0914909	0.131687	0.19578		0.0089991	0.0294971	0.0525947	0.0712929	0.0957904
0.0120988	0.0524948	0.0928907	0.138886	0.190681		0.00849915	0.0307969	0.0487951	0.0716928	0.0961904
0.0128987	0.0550945	0.0945905	0.135586	0.183982		0.00889911	0.0322968	0.0549945	0.0688931	0.0931907
0.0106989	0.0568943	0.0894911	0.142386	0.177982		0.010299	0.0289971	0.0569943	0.0811919	0.0959904
0.0115988	0.0484952	0.0958904	0.136386	0.184282		0.0110989	0.0307969	0.0467953	0.0807919	0.0947905
0.0109989	0.0451955	0.0889911	0.140886	0.185581		0.0116988	0.0286971	0.0466953	0.0727927	0.0923908
0.0134987	0.0508949	0.10379	0.142386	0.186981		0.0128987	0.0364964	0.0435956	0.0753925	0.0908909
0.0145985	0.0514949	0.0941906	0.144186	0.176782		0.0150985	0.0322968	0.0507949	0.0646935	0.0862914
0.00979902	0.0493951	0.0985901	0.143486	0.186281		0.0127987	0.0283972	0.0483952	0.0708929	0.0852915
0.0125987	0.0493951	0.0918908	0.132487	0.184182		0.0108989	0.0323968	0.0520948	0.0686931	0.0918908
0.0111989	0.0546945	0.0849915	0.134087	0.186981		0.0132987	0.030397	0.0516948	0.0763924	0.0971903
0.0145985	0.0518948	0.0886911	0.143786	0.177782		0.0129987	0.0282972	0.0519948	0.0780922	0.0948905
0.0156984	0.0521948	0.0871913	0.142286	0.193381		0.0113989	0.0267973	0.0579942	0.0735926	0.0880912
0.0135986	0.0487951	0.090091	0.139086	0.188381		0.0117988	0.030097	0.0544946	0.0730927	0.089791
0.0122988	0.0524948	0.0971903	0.142786	0.192081		0.010099	0.0320968	0.0515948	0.0705929	0.0860914
0.0130987	0.0527947	0.09979	0.125987	0.193881		0.00869913	0.0362964	0.0572943	0.0679932	0.090391
0.009999	0.0559944	0.0959904	0.136286	0.19608		0.00929907	0.0328967	0.0541946	0.0676932	0.0869913
0.0140986	0.0524948	0.0948905	0.137486	0.188681		0.0127987	0.0328967	0.0564944	0.070293	0.09959
0.0125987	0.0577942	0.0918908	0.144586	0.190981		0.00939906	0.0332967	0.0524948	0.0624938	0.0975902
0.0126987	0.050195	0.0923908	0.139086	0.19848		0.00879912	0.0317968	0.0523948	0.0716928	0.0994901
0.00869913	0.050095	0.0886911	0.135186	0.19678		0.0135986	0.0323968	0.0546945	0.070493	0.0924908
0.0122988	0.0453955	0.090291	0.131887	0.194981		0.00809919	0.0366963	0.0522948	0.080292	0.0929907
0.0135986	0.0438956	0.0964904	0.146685	0.193381		0.0113989	0.0260974	0.0510949	0.0789921	0.0825917
0.0115988	0.0448955	0.10029	0.152785	0.20328		0.00909909	0.0328967	0.0489951	0.0745925	0.0888911
0.0135986	0.0463954	0.09999	0.154685	0.189881		0.00759924	0.0328967	0.0472953	0.0724928	0.0943906
0.0168983	0.0424958	0.108189	0.150785	0.188481		0.0131987	0.0322968	0.0486951	0.0727927	0.089991
0.0129987	0.0507949	0.0942906	0.154985	0.189781		0.00749925	0.0316968	0.0516948	0.0649935	0.0955904
0.0119988	0.0623938	0.0938906	0.150485	0.190881		0.0126987	0.030397	0.0522948	0.0719928	0.0964904
0.0112989	0.0486951	0.0945905	0.147885	0.182382		0.0109989	0.0351965	0.0536946	0.0826917	0.0888911
0.0164984	0.0460954	0.0939906	0.155584	0.190881		0.010499	0.0326967	0.0545945	0.0717928	0.10009
0.0132987	0.0464954	0.0920908	0.146585	0.189881		0.00909909	0.0335966	0.0567943	0.0762924	0.090491
0.0136986	0.0461954	0.0941906	0.144486	0.188081		0.00929907	0.030197	0.0534947	0.0678932	0.0921908
0.0120988	0.0531947	0.0883912	0.139286	0.186781		0.0107989	0.0283972	0.0556944	0.0732927	0.0884912
0.0113989	0.0589941	0.0924908	0.142986	0.187281		0.0122988	0.0262974	0.0537946	0.0733927	0.0988901
0.0109989	0.0521948	0.0853915	0.140586	0.173083		0.0114989	0.0333967	0.0480952	0.0680932	0.0906909
0.0144986	0.0472953	0.10029	0.141886	0.189581		0.00939906	0.030097	0.0455954	0.0681932	0.0890911
0.0111989	0.0478952	0.0968903	0.131587	0.190281		0.0118988	0.0322968	0.0488951	0.0650935	0.0894911
0.009999	0.0538946	0.0939906	0.137286	0.189881		0.010299	0.0277972	0.0548945	0.0709929	0.0939906
0.0148985	0.049795	0.0894911	0.136886	0.187681		0.00889911	0.0355964	0.0564944	0.0708929	0.0929907
0.010399	0.0512949	0.0931907	0.137086	0.190181		0.0109989	0.0311969	0.0554945	0.0761924	0.0941906
0.010499	0.0512949	0.0947905	0.137086	0.20138		0.0125987	0.0361964	0.0471953	0.0740926	0.10119
0.0138986	0.0519948	0.0942906	0.134187	0.20498		0.010499	0.040196	0.050195	0.0755924	0.089991
0.0121988	0.0494951	0.0989901	0.145985	0.20188		0.0112989	0.0336966	0.0487951	0.0728927	0.0905909
0.0105989	0.0480952	0.10479	0.153085	0.189981		0.010299	0.0329967	0.0492951	0.0750925	0.0857914
0.010299	0.049895	0.10429	0.147085	0.206679		0.00859914	0.0342966	0.0518948	0.069593	0.0854915
0.0143986	0.050495	0.0946905	0.144386	0.210479		0.0126987	0.0324968	0.0477952	0.0721928	0.0924908
0.0149985	0.0476952	0.0916908	0.148885	0.20358		0.00989901	0.0309969	0.0518948	0.0689931	0.0855914
0.0117988	0.0511949	0.0981902	0.146185	0.209179		0.0107989	0.030297	0.0539946	0.0718928	0.0912909
0.0115988	0.0524948	0.10109	0.153885	0.207079		0.0108989	0.0284972	0.0539946	0.0677932	0.0984902
0.0109989	0.0507949	0.0948905	0.146685	0.194881		0.00989901	0.0284972	0.0557944	0.0753925	0.0931907
0.0120988	0.0469953	0.10069	0.153085	0.194981		0.010399	0.0321968	0.0471953	0.0711929	0.0945905
0.0118988	0.0479952	0.0915908	0.147885	0.188981		0.0111989	0.0336966	0.0562944	0.0786921	0.0927907
0.0142986	0.0489951	0.0979902	0.155284	0.19578		0.00669933	0.0307969	0.050295	0.0772923	0.0928907
0.0139986	0.0488951	0.0908909	0.151385	0.189181		0.00839916	0.0326967	0.0535946	0.0730927	0.0953905
0.0168983	0.0522948	0.10129	0.153785	0.186081		0.010499	0.0333967	0.0537946	0.0737926	0.0942906
0.0131987	0.0461954	0.0987901	0.159384	0.20028		0.0128987	0.0366963	0.0580942	0.0794921	0.10139
0.0144986	0.0528947	0.0978902	0.156184	0.20378		0.010099	0.0336966	0.0486951	0.0746925	0.0964904
0.0114989	0.0533947	0.106589	0.150585	0.20138		0.0105989	0.0382962	0.0509949	0.0712929	0.0982902
0.0142986	0.0530947	0.10029	0.151385	0.207779		0.00989901	0.0334967	0.0486951	0.0746925	0.0958904
0.0107989	0.0509949	0.0884912	0.151585	0.20428		0.0117988	0.0291971	0.0553945	0.0754925	0.10019
0.0107989	0.059994	0.0950905	0.154685	0.20078		0.00839916	0.0277972	0.0634937	0.0724928	0.0942906
0.0119988	0.0556944	0.0972903	0.149085	0.20338		0.00969903	0.0333967	0.0546945	0.070293	0.0927907
0.0144986	0.0548945	0.0980902	0.151685	0.191981		0.00609939	0.0323968	0.0524948	0.0768923	0.0908909
0.0116988	0.049695	0.10449	0.145185	0.19908		0.00719928	0.0366963	0.0570943	0.069893	0.0876912
0.0132987	0.0518948	0.0957904	0.145785	0.19768		0.0127987	0.0394961	0.0551945	0.0735926	0.0917908
0.0134987	0.0449955	0.10099	0.151085	0.192881		0.0124988	0.0372963	0.0536946	0.0774923	0.0968903
0.0162984	0.050195	0.0969903	0.159484	0.20478		0.0166983	0.0281972	0.0547945	0.0776922	0.0939906
0.0141986	0.0537946	0.0965903	0.164484	0.19898		0.00909909	0.0313969	0.0558944	0.0727927	0.0906909
0.00919908	0.0538946	0.0963904	0.158084	0.191681		0.010299	0.0382962	0.0582942	0.0786921	0.0880912
0.0114989	0.0554945	0.0936906	0.160084	0.19738		0.00989901	0.0338966	0.0515948	0.0811919	0.0947905
0.0108989	0.059594	0.0955904	0.154085	0.20428		0.00809919	0.0380962	0.0562944	0.0759924	0.089691
0.0122988	0.0513949	0.0978902	0.155084	0.19868		0.0106989	0.0342966	0.0521948	0.0757924	0.0939906
0.0161984	0.0538946	0.0974903	0.153385	0.20328		0.0112989	0.0328967	0.0512949	0.0784922	0.0976902
0.0129987	0.0475952	0.0967903	0.151085	0.216778		0.00979902	0.0378962	0.0474953	0.0817918	0.10289
0.0180982	0.0515948	0.090391	0.149985	0.216778		0.00989901	0.0335966	0.0560944	0.0768923	0.108189
0.0122988	0.0472953	0.10359	0.149685	0.220078		0.00929907	0.0338966	0.0513949	0.0769923	0.10419
0.0151985	0.0494951	0.10279	0.151785	0.206279		0.0117988	0.0371963	0.0566943	0.0858914	0.0931907
0.0158984	0.0556944	0.0948905	0.148685	0.210179		0.010299	0.0350965	0.0561944	0.069693	0.09969
0.0149985	0.0539946	0.0946905	0.153385	0.20028		0.0120988	0.0326967	0.0560944	0.0811919	0.105089
0.0141986	0.0539946	0.10049	0.160084	0.193781		0.0113989	0.0321968	0.0570943	0.0786921	0.10189
0.0129987	0.0562944	0.0914909	0.161084	0.20148		0.0117988	0.0337966	0.0573943	0.0777922	0.10129
0.0145985	0.0518948	0.10129	0.158784	0.209579		0.0138986	0.0329967	0.0552945	0.0755924	0.0978902
0.0142986	0.0557944	0.110089	0.147485	0.221378		0.0123988	0.0329967	0.0585941	0.0707929	0.0961904
0.0161984	0.0548945	0.10269	0.157684	0.211179		0.0109989	0.0311969	0.0570943	0.0744926	0.0961904
0.0147985	0.0587941	0.108889	0.172183	0.216578		0.0118988	0.0319968	0.0526947	0.0776922	0.10159
0.0168983	0.050195	0.109889	0.160284	0.210179		0.0114989	0.0340966	0.0592941	0.0842916	0.10149
0.0136986	0.0550945	0.112489	0.157284	0.215078		0.0145985	0.0328967	0.0540946	0.0761924	0.105589
0.0147985	0.0553945	0.108189	0.157484	0.216378		0.009999	0.0316968	0.0584942	0.0689931	0.10309
0.0135986	0.0540946	0.116388	0.162884	0.229577		0.0125987	0.0366963	0.0563944	0.0762924	0.10459
0.0134987	0.0592941	0.113889	0.159384	0.222978		0.0126987	0.0337966	0.0542946	0.0878912	0.10039
0.0140986	0.0580942	0.10399	0.162784	0.222578		0.0139986	0.0330967	0.059594	0.0841916	0.112089
0.0127987	0.0588941	0.106389	0.164684	0.223278		0.0125987	0.0350965	0.0568943	0.080492	0.10419
0.0150985	0.0563944	0.112389	0.163284	0.217378		0.00969903	0.0357964	0.0613939	0.0784922	0.111089
0.0148985	0.0563944	0.107389	0.168283	0.212679		0.0137986	0.0332967	0.0608939	0.0780922	0.10169
0.0108989	0.0561944	0.119888	0.173883	0.215978		0.010099	0.0371963	0.060294	0.0842916	0.10259
0.0113989	0.059894	0.113489	0.171583	0.223878		0.009999	0.0405959	0.0612939	0.0821918	0.109689
0.0144986	0.0610939	0.118188	0.172383	0.221178		0.0109989	0.0348965	0.0649935	0.080392	0.0976902
0.0137986	0.0666933	0.125887	0.165983	0.230477		0.0130987	0.0322968	0.0637936	0.0855914	0.0955904
0.0134987	0.0649935	0.118588	0.166883	0.237576		0.00809919	0.0382962	0.0670933	0.080192	0.10249
0.0156984	0.0569943	0.110689	0.174283	0.232277		0.0111989	0.0326967	0.0639936	0.0807919	0.10069
0.0139986	0.0585941	0.114689	0.179282	0.220278		0.0124988	0.0383962	0.0627937	0.0862914	0.0972903
0.0178982	0.060194	0.117988	0.183982	0.245975		0.0114989	0.0382962	0.0719928	0.0858914	0.0985901
0.0178982	0.0624938	0.112489	0.189081	0.248875		0.0130987	0.0388961	0.0661934	0.0819918	0.10189
0.0172983	0.0594941	0.124188	0.192181	0.249475		0.010199	0.0381962	0.0632937	0.0858914	0.10469
0.0171983	0.0617938	0.125287	0.188381	0.245275		0.0151985	0.0377962	0.0610939	0.0891911	0.107289
0.0155984	0.0564944	0.129087	0.188081	0.247275		0.0157984	0.0406959	0.069593	0.0869913	0.119488
0.0168983	0.0615938	0.125487	0.193981	0.253175		0.0125987	0.0384962	0.0651935	0.0881912	0.127287
0.0185981	0.060494	0.128987	0.186481	0.251475		0.0125987	0.0388961	0.0661934	0.10379	0.115188
0.0163984	0.0646935	0.126987	0.193881	0.257574		0.0137986	0.0433957	0.0636936	0.10249	0.111689
0.0151985	0.0620938	0.116288	0.20258	0.264574		0.0153985	0.0441956	0.0715928	0.10039	0.118488
0.0130987	0.0611939	0.123988	0.191881	0.272673		0.0118988	0.0363964	0.0676932	0.0927907	0.114589
0.020198	0.0658934	0.122388	0.187281	0.258274		0.0146985	0.039696	0.0692931	0.0953905	0.121188
0.0215978	0.0637936	0.118388	0.19718	0.266673		0.0149985	0.0489951	0.070393	0.0883912	0.117788
0.0176982	0.0668933	0.126087	0.205079	0.277672		0.0131987	0.0428957	0.0662934	0.0975902	0.120388
0.0191981	0.0722928	0.121988	0.19818	0.272373		0.0112989	0.0479952	0.0680932	0.10129	0.114489
0.0225977	0.0732927	0.135186	0.20148	0.269373		0.0134987	0.0436956	0.0668933	0.0984902	0.131887
0.0174983	0.0713929	0.133187	0.215278	0.280972		0.0135986	0.0451955	0.0712929	0.0951905	0.122688
0.0156984	0.0706929	0.143286	0.213979	0.288671		0.0121988	0.0467953	0.0740926	0.0981902	0.127887
0.0157984	0.0713929	0.146785	0.219978	0.30367		0.0171983	0.0467953	0.0687931	0.10399	0.128487
0.0191981	0.0716928	0.153585	0.223278	0.311169		0.0169983	0.0411959	0.0662934	0.106189	0.125887
0.0177982	0.0779922	0.153785	0.230977	0.30327		0.0175982	0.0514949	0.0741926	0.10339	0.133987
0.0210979	0.0810919	0.148185	0.237976	0.321568		0.0178982	0.0414959	0.0730927	0.118088	0.120488
0.0182982	0.0841916	0.146485	0.234577	0.317468		0.0132987	0.0438956	0.0689931	0.119088	0.136886
0.0180982	0.0830917	0.149385	0.235476	0.332967		0.0186981	0.0484952	0.0761924	0.109889	0.146685
0.0216978	0.0809919	0.149785	0.234277	0.343866		0.0176982	0.0529947	0.0859914	0.112789	0.138686
0.0183982	0.0880912	0.153785	0.246075	0.340866		0.0179982	0.0524948	0.0819918	0.116888	0.137586
0.0214979	0.0829917	0.157684	0.248075	0.355964		0.0170983	0.050395	0.0863914	0.110189	0.136786
0.0209979	0.0884912	0.162584	0.264074	0.354365		0.0155984	0.0461954	0.0861914	0.109589	0.159984
0.0210979	0.0792921	0.168783	0.262674	0.354065		0.0215978	0.0464954	0.0906909	0.114789	0.156584
0.0223978	0.0885911	0.164984	0.275872	0.363864		0.0163984	0.0494951	0.0872913	0.126087	0.152285
0.0253975	0.0855914	0.167383	0.268973	0.380662		0.0157984	0.0531947	0.090191	0.128287	0.159484
0.0249975	0.0883912	0.165283	0.277272	0.388361		0.0177982	0.059994	0.0878912	0.121188	0.162284
0.0239976	0.0981902	0.188181	0.286971	0.40316		0.0137986	0.0557944	0.0958904	0.133487	0.149385
0.0230977	0.10349	0.20318	0.288271	0.405059		0.0162984	0.0568943	0.0956904	0.125787	0.157684
0.0206979	0.0982902	0.19538	0.288371	0.434157		0.0173983	0.0567943	0.105389	0.139786	0.165783
0.0231977	0.10239	0.19878	0.311369	0.441556		0.020098	0.0589941	0.09979	0.138586	0.166483
0.0244976	0.107389	0.214079	0.323768	0.451155		0.0164984	0.0584942	0.10069	0.133787	0.186481
0.0250975	0.111689	0.215578	0.335966	0.489151		0.0213979	0.0653935	0.110489	0.144286	0.176382
0.0265973	0.115888	0.216278	0.334867	0.49745		0.0250975	0.059694	0.10479	0.144086	0.190581
0.0260974	0.114789	0.231077	0.349765	0.509449		0.0212979	0.0585941	0.10439	0.150385	0.20078
0.0328967	0.129287	0.221478	0.366563	0.522748		0.020298	0.0664934	0.108189	0.155184	0.19848
0.0322968	0.121088	0.243676	0.369763	0.551145		0.0217978	0.0676932	0.105989	0.157584	0.206879
0.0271973	0.129187	0.256274	0.389061	0.563544		0.0217978	0.0648935	0.114889	0.164284	0.20408
0.0253975	0.123788	0.264174	0.406159	0.584842		0.0257974	0.0684932	0.108989	0.162884	0.20398
0.0314969	0.118788	0.248975	0.436356	0.606639		0.0243976	0.0778922	0.120188	0.158584	0.20478
0.0277972	0.126287	0.277172	0.471453	0.645635		0.0236976	0.0793921	0.118388	0.168683	0.215178
0.0268973	0.127487	0.278472	0.475552	0.69993		0.019798	0.0688931	0.129587	0.175482	0.223678
0.0338966	0.128687	0.29837	0.50455	0.724628		0.0292971	0.0711929	0.134387	0.177582	0.226677
0.0348965	0.139286	0.318668	0.514049	0.756724		0.0251975	0.0788921	0.128387	0.185381	0.233077
0.0307969	0.151485	0.311969	0.532247	0.760924		0.0257974	0.0839916	0.122288	0.179482	0.245375
0.0327967	0.150885	0.327467	0.543346	0.792821		0.0278972	0.0766923	0.131287	0.178082	0.258574
0.0336966	0.160584	0.339666	0.548945	0.80102		0.0252975	0.079992	0.123288	0.186781	0.231477
0.030397	0.147985	0.322768	0.516148	0.727227		0.0227977	0.0656934	0.124688	0.178382	0.237376
0.0248975	0.132487	0.260174	0.406859	0.576242		0.0190981	0.0614939	0.115188	0.146785	0.193981

## Sheet: Figure 6f
stabilized cargo clusters			independent cargo clusters
# motor concentration	cargo occupation tip	cargo occupation lattice	# motor concentration	cargo occupation tip	cargo occupation lattice
1	0.00099157	0.00049911	1	0.00133376	0.00041425
5	0.00627437	0.00286022	5	0.0061772	0.0023018
10	0.0128237	0.00582547	10	0.0122423	0.00462763
20	0.0290804	0.0123047	20	0.023181	0.010609
40	0.0726177	0.0288761	40	0.0457704	0.0211584
60	0.131304	0.0467021	60	0.0705763	0.0308759
80	0.201813	0.0668202	80	0.0946239	0.0415631
100	0.28053	0.0876383	100	0.118063	0.0511117
120	0.364755	0.110019	120	0.143677	0.0613468
140	0.461321	0.133832	140	0.1639	0.0718029
160	0.556144	0.153328	160	0.192656	0.0811297
180	0.659401	0.177351	180	0.21412	0.0905943
200	0.757524	0.201197	200	0.240084	0.0990801
220	0.868289	0.221653	220	0.261549	0.108012
240	0.983352	0.242915	240	0.281597	0.118114
260	1.0912	0.266041	260	0.307036	0.126706
280	1.19777	0.287157	280	0.337933	0.135867
300	1.31324	0.306453	300	0.359706	0.145217
320	1.41114	0.327932	320	0.385845	0.153848
340	1.50352	0.346917	340	0.412075	0.16349
360	1.56683	0.368296	360	0.435223	0.172926
380	1.63154	0.387976	380	0.467628	0.179548
400	1.67472	0.406365	400	0.486435	0.188695
420	1.72302	0.42487	420	0.509024	0.196902
440	1.73929	0.443637	440	0.532197	0.205601
460	1.75972	0.461614	460	0.566627	0.214614
480	1.76737	0.480739	480	0.58085	0.222926
500	1.78259	0.499088	500	0.610747	0.231677
520	1.78464	0.516153	520	0.636128	0.241595
540	1.80504	0.531492	540	0.663225	0.248339
560	1.81025	0.547086	560	0.686148	0.255954
580	1.81148	0.566828	580	0.709371	0.264353
600	1.81378	0.584395	600	0.731685	0.272302
620	1.84072	0.597965	620	0.759341	0.27998
640	1.82544	0.614986	640	0.78278	0.28757
660	1.82893	0.628696	660	0.803886	0.294039
680	1.85118	0.650176	680	0.833142	0.303781
700	1.84641	0.663194	700	0.851606	0.310885
