# Supplementary material for: Multivalent interactions facilitate motor-dependent protein accumulation at growing microtubule plus-ends
Source: Nat Cell Biol. 2022 Dec 19;25(1):68–78. doi: 10.1038/s41556-022-01037-0 (PMC9859754; doi:10.1038/s41556-022-01037-0)
Supplement: Source Data Extended Data Fig. 4 — Statistical source data for Extended Data Fig. 4. [file 41556_2022_1037_MOESM17_ESM.xlsx]

## Sheet: Figure S4a
Tip1 lattice				Tip1 plus-end
concentraction	intensity	error		concentration	intensity	error
0	12.5723	106.699		0	41.2099	128.432
1	158.19	239.642		1	780.507	564.983
5	198.11	359.114		5	1739.4	1430.41
10	297.136	412.659		10	1757.06	1763.44
20	217.438	412.659		20	1747.25	1411.29
40	197.28	412.659		40	2129.23	2242.38
80	419.937	412.659		80	2974.06	1700.92
100	1284.67	412.659		100	6348.98	3216.73
120	692.985	412.659		120	5431.45	2574.13
150	594.203	412.659		150	4180.04	2175.22

## Sheet: Figure S4b
Mal3 lattice				Mal3 plus-end
concentraction	intensity	error		concentraction	intensity	error
0	47.1866	79.8421		0	170.759	173.934
1	57.221	79.5695		1	178.371	154.718
5	47.5279	97.5853		5	252.507	219.287
10	44.1122	100.362		10	235.734	258.208
20	63.4478	115.79		20	397.459	332.706
40	6.95502	66.7875		40	207.819	247.381
80	38.7255	80.405		80	309.554	216.711
100	97.4778	119.202		100	497.244	302.127
120	60.832	93.3616		120	453.905	253.48
150	66.616	106.422		150	428.113	249.278

## Sheet: Figure S4c
	Tea2 concentration:
distance (um)	0 nM	1 nM	5 nM	10 nm	20 nM	40 nM	80 nM	100 nM	120 nM	150 nM
0.166667	12.9361	131.144	177.046	260.216	167.77	183.168	346.505	1207.9	612.007	539.839
0.333333	9.57612	142.326	162.587	266.88	183.352	180.825	356.568	1201.93	623.178	563.032
0.5	10.2155	148.939	169.736	279.118	190.701	186.27	378.069	1221.2	638.221	580.601
0.666667	12.6064	153.787	177.519	285.632	192.912	190.051	393.114	1245.4	652.381	587.144
0.833333	14.3592	159.48	187.271	285.786	203.703	185.756	408.775	1266.32	676.055	591.389
1	8.13215	159.711	195.683	297.845	210.241	190.284	430.948	1293.44	701.103	603.305
1.16667	13.3521	157.799	202.175	304.236	219.767	201.452	450.9	1314.99	708.922	608.823
1.33333	11.2888	165.382	223.57	314.592	248.118	211.48	465.38	1342.94	732.99	620.836
1.5	14.4405	176.084	239.464	329.56	273.204	218.873	474.261	1365.83	774.613	618.145
1.66667	18.8159	187.244	246.051	347.5	284.615	224.64	494.852	1386.78	810.38	628.912
1.83333	20.3745	187.883	263.799	365.634	292.412	230.8	509.008	1407.95	848.084	646.745
2	18.2451	185.539	283.871	384.867	288.111	238.83	527.189	1446.22	891.762	675.302
2.16667	18.8256	207.457	304.476	400.392	296.21	257.261	566.713	1498.26	955.083	718.954
2.33333	18.9622	225.2	340.648	422.748	316.614	284.784	602.932	1583.92	1043.5	775.547
2.5	21.8211	230.95	378.42	453.946	351.904	306.53	664.364	1699.01	1150.88	858.086
2.66667	22.7082	253.316	431.529	499.329	406.639	337.775	743.156	1864.09	1306.45	966.763
2.83333	28.1918	294.538	507.879	562.084	487.518	398.226	861.592	2105.63	1545.97	1131.61
3	30.7291	345.798	623.925	659.172	608.872	512.36	1035.14	2519.17	1918.65	1389.29
3.16667	26.93	429.289	810.283	823.055	801.996	736.072	1326.95	3243.77	2565.57	1862.83
3.33333	31.0345	579.389	1176.1	1121.99	1146.92	1203.26	1906.65	4388.15	3597.28	2694.07
3.5	41.2099	770.24	1694.36	1528.32	1544.82	1875.97	2670.46	5740.24	4842.3	3706.56
3.66667	32.8926	780.507	1739.4	1757.06	1747.25	2129.23	2974.06	6348.98	5431.45	4180.04
3.83333	34.7075	532.865	1053.88	1371.1	1357.07	1397.04	2201.77	4963.02	4169.82	3140.22
4	23.8062	319.197	483.57	739.048	702.827	608.687	1139.33	2710.83	2128.49	1560.33
4.16667	11.0611	193.287	252.009	404.296	365.713	295.899	616.461	1360.03	998.68	727.86
4.33333	11.4192	128.172	158.862	269.857	215.625	182.4	410.161	789.329	565.506	404.827
4.5	8.83399	93.9467	114.114	198.825	159.885	126.31	295.278	521.768	371.951	267.13
4.66667	7.37621	67.4127	79.3001	153.069	120.598	88.6731	219.55	369.217	255.501	200.587
4.83333	9.76628	48.0763	68.247	118.128	88.5845	60.6545	155.177	271.469	186.932	149.245
5	9.77933	30.9547	52.1428	91.1431	68.7004	43.736	106.412	209.485	135.807	128.548
5.16667	5.86498	24.1252	26.4825	59.2503	51.2443	30.3396	77.0541	164.311	95.5818	95.2145
5.33333	6.11319	13.6592	15.7742	38.5019	36.0938	18.4337	57.996	132.595	69.9302	73.2566
5.5	6.19117	12.2872	12.7055	29.1937	23.3744	9.95909	40.4986	106.004	50.9217	50.358
5.66667	10.7166	-2.14914	10.8967	19.4964	20.7468	7.19167	20.8755	70.0555	32.2106	27.3765
5.83333	7.71069	-6.49877	2.49284	13.0209	10.8308	1.19295	5.20741	30.49	15.1982	8.061

## Sheet: Figure S4d
	Tea2 concentration:
distance (um)	0 nM	1 nM	5 nM	10 nm	20 nM	40 nM	80 nM	100 nM	120 nM	150 nM
0.166667	46.0066	53.0968	43.3688	51.0991	65.8779	9.91308	32.0786	92.5984	53.8293	58.5962
0.333333	46.3867	55.1393	42.6897	37.8299	54.0422	3.03329	34.6232	92.3756	52.2604	60.6495
0.5	47.9631	56.1	43.3557	40.2742	48.9717	4.09655	34.7941	92.8832	53.7814	62.209
0.666667	47.1512	54.2491	46.0773	42.8336	55.494	4.80258	36.7518	94.9268	55.0199	65.767
0.833333	49.0277	58.4927	48.8673	42.5181	59.0072	5.85748	37.2581	92.9226	57.5277	66.402
1	46.4541	56.959	47.7083	43.2948	61.6572	6.07074	39.266	97.2876	59.7907	65.1504
1.16667	46.2261	57.0794	48.8951	43.9757	66.7582	8.95002	40.6327	100.573	62.3945	70.6279
1.33333	48.1543	57.9523	48.5739	45.3502	66.5662	8.97064	41.7049	101.06	65.769	68.6768
1.5	49.0996	60.4883	51.6555	45.759	75.0106	7.76226	44.3633	103.45	70.4428	72.3266
1.66667	45.3963	62.653	54.0878	48.1877	81.0926	10.0936	45.7825	106.701	77.5039	75.7551
1.83333	46.9015	66.8644	55.743	50.1328	78.1738	13.379	48.4505	110.62	79.6881	81.377
2	47.9432	70.256	63.032	52.7388	81.4913	13.0919	52.3916	112.101	88.2841	87.7566
2.16667	52.0121	72.4174	66.389	57.1255	85.2138	16.2385	60.3515	116.844	98.6166	94.0869
2.33333	55.2875	82.3336	73.9596	62.0643	97.6934	19.9848	66.4449	127.819	111.306	107.227
2.5	58.8761	88.1937	85.7788	68.0946	109.438	24.2993	77.72	143.395	127.524	120.573
2.66667	62.2682	95.1127	98.1227	77.0974	118.183	27.325	94.6971	160.513	151.565	137.96
2.83333	70.1206	109.848	118.059	87.873	147.222	34.4165	115.573	184.702	184.161	169.887
3	83.5973	130.173	146.235	107.436	185.711	46.8623	150.848	231.876	235.046	208.036
3.16667	101.355	153.591	187.26	135.212	229.557	74.55	206.331	295.846	309.765	264.085
3.33333	132.173	173.684	237.054	177.342	297.259	124.563	274.871	376.715	397.958	346.412
3.5	164.461	178.371	252.507	224.492	363.06	187.9	309.554	470.673	453.905	424.246
3.66667	170.759	163.946	202.444	235.734	397.459	207.819	272.972	497.244	413.124	428.113
3.83333	119.73	125.579	119.636	183.682	345.908	150.166	180.936	398.103	286.32	322.07
4	80.7443	84.6892	61.9569	108.104	225.798	76.0758	101.177	236.73	159.976	176.12
4.16667	51.1642	59.2512	38.0328	63.8064	133.065	38.0838	58.0936	128.384	84.0031	89.064
4.33333	33.1791	41.0524	28.9492	43.3955	76.5918	20.0559	40.7856	74.3734	48.3457	51.4459
4.5	22.5149	33.3149	18.8278	33.3952	54.0287	12.6475	30.5366	45.068	30.6464	33.4642
4.66667	17.0422	22.2308	14.4225	24.2627	38.5649	7.0804	24.8454	32.4824	22.6188	21.3257
4.83333	13.1204	13.8398	11.0992	18.5811	30.2562	6.68361	16.9513	22.4479	14.392	18.8626
5	7.77914	10.9129	8.59262	14.3366	20.281	5.98956	12.4324	16.0808	8.21701	18.3933
5.16667	1.8333	7.38347	6.3024	10.7555	17.9301	4.69942	10.0384	14.4309	5.73807	13.1974
5.33333	2.7396	6.33779	6.02529	6.51346	16.6699	3.58995	5.43812	11.1979	4.06062	12.3404
5.5	1.54555	4.09888	6.43611	3.76812	13.1762	0.240791	4.66335	8.99153	2.60983	10.3054
5.66667	-1.81266	2.02046	6.67503	2.2098	10.6958	0.52228	2.69415	3.82842	0.280687	4.18626
5.83333	-0.439152	1.76915	4.4811	1.06428	4.60968	-0.666091	1.30175	1.45371	1.29575	0.368987
