# Supplementary material for: Multivalent interactions facilitate motor-dependent protein accumulation at growing microtubule plus-ends
Source: Nat Cell Biol. 2022 Dec 19;25(1):68–78. doi: 10.1038/s41556-022-01037-0 (PMC9859754; doi:10.1038/s41556-022-01037-0)
Supplement: Source Data Extended Data Fig. 5 — Statistical source data for Extended Data Fig. 5. [file 41556_2022_1037_MOESM18_ESM.xlsx]

## Sheet: Figure S5a
Tea2-Mal3-FL	Tea2-Mal3-d_IDR2	Tea2-Mal3-CH_IDR1	Tea2-Mal3-d_IDR12	Tea2-Mal3-d_IDR1	Tea2-Mal3-CH
56285.7	1171.11	508.25	1135.75	609.5	506
53867.2	1196.86	547.667	1215.5	545.5	568.5
34688	954.5	517.273	1217.25	687.75	510.5
56343	2391.07	531.5	1707.82	643.167	518
50474.8	6252.27	509	1301.15	951.545	535.6
44429	3309.26	507.75	721.5	518	521.778
55659.4	2181.1	561.333	1620.21	732.167	507.25
39372.7	1827.3	506.444	943.4	682.143	511.083
17558	6996.5	506.667	1242.5	511.5	511.833
38012	1283.25	504	1577.67	710.167	525
37374	768.5	506.182	1190.25	654.923	518
37401	6340.48	528.565	1130.75	850.214	511.25
42577	3145.78	523.125	962.667	558	512.778
51274.5	1578.44	526.846	617.667	655.833	544
44292.3	1565.9	501.5	831	1222.35	504
54937.8	906	521	1025.6	527.5	524.889
37031.5	1320	528	1859.5	497.5	552.167
36266.5	2092.45	500	596	657.714	528.062
47827.2	1255.75	510.133	683	561.333	519.889
38215	1529.12	496.889	1804.75	852.615	513
43844.2	3680.89	540.667	771.333	830.455	566.143
40236	1740.2	529.429	870	750.5	511.75
38378	4154.04	523	1766.13	611.857	537.4
43465	975	523.273	843	882	529.667
46256.5	2195.67	514.8	756.333	764.6	512.5
63765	2079.22	528	1622.46	968.111	516.75
54131.5	1804.4	525.294	2658.63	1068.94	506.091
39762	1050	516.611	620	509.5	631
50733.9	1527.86	497	989.143	617.4	531
50657.5	4271.82	563.5	713	805.25	530.125
49668.2	2579.64	510.8	1196.59	658.25	525
47750.2	1277.67	523.562	1109.22	1939.86	530.833
33214.5	1348.11	548.2	1804.81	756.857	538.5
32351	826	514.214	3460.11	907.444	541
15509.2	2246.5	558.538	806.333	868	529.6
37332	2465.73	518.067	550	840.125	580.667
56149.4	1821	530.286	779.333	543.5	553
43549.5	1014	505.929	950.625	496	539.444
38190	5053.89	512	2787.06	745.6	516.833
58441.8	1336.75	510.286	1056.75	987.8	514.5
36666	1391.75	511.2	756	1609.25	550.81
48942.1	8368.59	541	1061	589.5	494
41297	1141.67	546	1261.33	897.5	539.083
23971	1331.89	528.615	1077.62	883.889	527.615
30551	1182.86	510.368	783.75	798.286	590
39908.5	1595	514.6	598	1189.2	518
25858	1279.67	554.4	868.167	783.833	493.5
43031	2244.11	534.941	912.667	599	556.222
35454.8	3332.93	560.48	963.818	510.667	509.333
30839	928	614.25	1035.75	526	549.077
36375.7	3396.86	569.5	1677.86	988.214	537.25
56026	3221.2	534.5	1686.82	1024.29	511
54481.9	1062	489.667	1339.33	531	518.125
41980.5	1938.3	519.533	1546.07	520.333	523.312
26881.5	1504.67	527.444	603.25	769.9	505.267
58969.7	1165.2	508	1283	692.625	518.25
52954.2	1408.23	528.933	720	523.75	519
47189.6	2401.55	514.333	811.25	871	747.333
21561	919.75	525.12	1404.69	752.818	496
36678.3	786.25	535	995.571	607	510.167
42960.7	984.8	525.167	595.75	517.75	534.333
49757.5	1486	519	768.4	1306.68	555.385
41595	861	479	943.143	1746.43	497.5
47142.4	2126.43	541.286	2437.37	1236.53	496.5
48864.5	1599.9	522	1838.69	1112.05	517.267
46936.4	3356.08	535.933	644.667	1824.91	524.2
54696	1711.14	567.75	486	1226.5	521.857
41300.7	1861.36	516.188	923.125	1011.65	518.8
47630.2	2565.08	518.4	1565.55	586	519.625
44505	2105.09	515.875	1074.78	860.385	558.143
37332	2269.4	539.375	773.571	592.333	492
55911	3601.78	522	1035.11	797.714	513.8
31721	2354.27	523.286	939.6	1349.68	488
56691.7	1757	516	1252	823.2	503
22367	2306.82	501.714	953.375	554	502.6
51030.4	1109.5	523.846	1721.43	597	508.4
43639	947	517.062	1358.46	773.1	520
56437.8	2696.09	547.231	905.5	728.857	497.6
51890.8	5251.06	525	787.571	726.667	551.667
52420	1371.56	535.8	886.8	561	522.5
1417	3560	548.154	1354.6	1388.19	545.938
35915	1879.62	509.6	1086.22	578.25	493
43943.4	1120.8	544.667	634.667	1384.13	528.75
54270.2	1937.9	491.25	1173.56	558	537.778
60349.8	2623.55	509.25	1325	759	504
48660	1136.57	502	1881.58	1047.1	515.75
45831.8	2914.88	539.312	914.25	675	516
45362	6823.4	550.185	575	1148.67	526.25
43437	845	516.556	512.556	679.25	555.667
47438.4	2215.22	522.667	960.556	591	551.941
26832	1090.5	575.2	849	566.5	528.222
40839.5	1285.33	505.154	964	769	494.545
32308.5	2354.38	517.615	1529.5	528	535.625
47801	664	523.571	1171.88	690.25	562.077
44277.4	633.333	508.875	791.125	609.111	540.765
38448.8	5875	525.75	730.833	631.6	516.6
36209.7	1310.27	507.5	1445.38	750	516.4
549.5	1912.64	527.571	855	1340.72	526
523.75	1233.57	530.812	836.857	758.917	518.222
35940	1687	530	2908.67	652.5	507.857
39371.8	2122.67	519.333	1942.57	503	490
50788	839.5	539	544.5	845.875	504.667
53673.2	1450	495.5	932.857	704.5	534.333
39320	1361.25	533.278	590.6	558.75	522.3
35516	929.8	533.75	1450.64	832.231	517
48302	993.333	540.938	1113.71	784.714	519.6
37390.3	6463.38	534	626.333	894	544.25
50346.5	2055.75	539.81	1243.56	524.667	525
53016.8	3195.57	512	510	593.4	522.091
27571	1087.25	565.154	493.5	551.25	537.2
37797.8	3670.09	506.4	1063.25	743.5	509.111
46807.2	4429.62	507.8	781	1127.56	560.25
29733	701	507.9	492	1066.75	543
41552	4469.44	550.364	471	797	538.429
38590.3	1962.75	512.667	1257.83	505.5	546.45
35608	1261	537.1	914.571	1201	526.667
53116.2	1027	533.529	1671.5	497.75	543
40414	984.8	523.857	1006.71	551	627.25
51556.5	1979.33	513.2	782.167	869.3	515.333
30168.3	1040.29	517.5	940.333	1247.58	514
45908	643	526.25	2183	752.429	527.455
46998.5	1921.5	545.938	1007.7	659.333	500
28472.3	951.4	545.5	1122.08	1191.29	559.333
56015.7	884.25	522.4	2747.67	801.778	575.667
34785.5	2104.77	517.286	1510.5	840.5	504
34380	1728	567	1325.75	713	507
54752.8	1220	522.5	739	749.3	511.333
29812	1157.6	518.727	1700.94	821.929	523.5
48765.5	2206.2	518.667	650.8	835.833	536
36104.2	766.333	1693.5	911	921.167	506.333
46548.2	3804.85	787	929.571	1064.69	533.5
42177.8	1630	519.5	2276.6	649	510.9
52835.1	3590.94	501.5	1383.38	1045.5	521.333
41428.7	1281.75	512.273	1977.06	978.733	536.7
38956.5	1521.57	513.214	932.556	903.826	511.5
43032	1646	502.5	1202	961.857	543
43182.3	4964.32	534.286	915.25	881.615	541.5
29734	545	502.5	2525.71	747.833	510
39551.2	2891.62	511.75	560.5	978.4	659.105
43831.8	2756.12	508.714	1383.15	992.091	506.625
47529.6	21897.4	523.13	693.667	499	521.833
40088	1965.5	504.857	1292.86	665.4	538.917
39386.5	2825.23	531.8	1618	728.714	506
48133.2	4319.62	592.091	1993.71	879.467	505
40695.4	1569.71	504	1589.73	922.3	518.5
54596.8	2223.25	527	1904.08	816.364	501
42946.3	2357.17	614	969.8	520	518.917
16532.5	2207.42	509.5	656	1347.79	519.222
56590.8	1896.7	535.273	932.778	619.2	518.6
54992.6	1292.5	573.214	2699.71	1456.96	535.125
44545.5	1778.17	527.5	695.6	732.3	700.923
52459.8	988.667	507.167	836.5	690.875	539
14034	3470.25	556.2	917.333	784.5	567.5
46380.6	2850.6	519.786	779	904.167	541.889
33594	1033.75	488.5	2027.86	638.625	510.5
33332	1135.5	550.5	741	559.5	515.333
45145	628.4	526	2098.75	528.5	532
44650.8	2722.15	628.143	1102.33	577	513.909
42996.5	2109	512.25	955.25	835	510.214
53542	2867.46	528.938	1913.05	1433	510.75
32634.2	950.714	561.455	640.333	1211.22	553.857
48871.7	2316.13	554.333	1298.44	769.857	525.667
3526.29	3659.67	577.333	1265.29	830.875	511.826
34188	1476.12	536.7	621	560.25	534.35
29572	1434.14	517.562	717.75	645.5	526.667
27209	2619.82	520.429	1064.9	1075.25	517.722
36490	2118.1	515	1128.62	626	524.25
29946	1189.17	574	1047.22	725.333	533.048
48443	2786.31	512.429	1500.6	670.667	494.333
31801	1050.5	599.75	1021.5	544	504
49460.8	3525.5	513.167	693.25	817.556	532.875
35145	1094.71	470	1526.71	729.429	560.529
27727.3	4166.53	520.636	721	635.5	515.5
24185	1517	515.444	999.667	944.2	547
35078.5	1148.6	529.333	698	725.4	541.889
50586.4	544.667	504	1252.88	887.923	577.778
55496.1	2168.67	504	519	621.5	526.286
33842	4582.95	521.762	1218.8	503	548.667
59979.3	2298.75	548.4	1829.88	1060.36	553
37441.2	800	534.929	886.5	748.091	527.909
18723	2375.45	556.5	790.5	1080.14	542.267
57104.4	2092.45	517	1603.29	646.75	510.25
54015	3180.81	500.667	1181.56	710	543.5
56779	2728.93	530	924	574.667	518.231
21164	1342.14	519.9	1421.55	656.4	551.529
20575	7835.61	504	566.75	629	523.267
55893.7	1106.7	510.667	1554	833.182	538.909
42890.9	1158	529.333	1002.38	1224.2	569.25
34729	1979	530.5	4018.75	502	547.5
60124.9	1881.55	497.333	976.778	866.333	530.25
40359	4768.61	506	1442.08	950.5	644.5
35891	1067.5	529	2445.44	509.333	589.4
28907	1875.5	519.714	2038.47	476	506
22329	1191.8	504.8	1144.64	849.5	532.857
45512.1	913.667	522.786	1257.33	657.8	520.846
44441	1292.62	529	1121.6	567.25	502.5
39204.5	2010.22	525	516.5	636	538.167
46302.6	2720.06	547.778	1240.62	1727.44	515
52264.8	2543.27	530.556	506	1184	564.667
39946	1900.92	544.952	783	633.083	508.941
34389	1641.78	540.714	686.25	826.571	524
43107.8	1206.17	561.8	1300.58	1245.23	528.714
21453	2919.27	525.25	1265.56	755.5	589
51141.5	2033.73	497	812.5	537	511.714
54715.8	2478.13	519.091	1096.44	636.308	526
27724	1300.29	485	1138.75	532.5	532
41605.7	702.5	525.429	928.875	948.929	537.435
35113.3	2585.17	527.5	527	1110.08	659.2
42610.8	13021.7	550	535.667	713.167	593
47346.9	1034	526	3695.9	776.5	607.217
38541	4540.29	534	1916.81	522.75	513.381
53396.3	1826.62	523.429	1249.62	996.077	511.333
53870.8	3494.33	547.4	1681	552.25	517.667
32726	2020.15	534.533	1898.12	706.625	626
28669	2541.13	510.2	1155.33	632.25	517.545
47556.7	1513.33	542.167	1248.36	1318.65	533
37132.5	7478.29	513	2259.84	627.333	520.375
39086.5	3143.07	500.333	1057.5	719.556	560.143
34493	1395.5	551	770	840.714	536.333
41958	796	519	570	675.667	521.435
45911	833.667	534.182	1229.6	645	528.667
40354.8	983	508.429	1022	1992.62	515.333
528.059	1560.6	531.6	965.667	643	529.462
35929.3	2480.08	519.769	844.667	646.667	640.684
43041.9	957	513.6	1786.09	1022.57	521.727
50766.9	4581.05	536.5	865.25	689.714	541
33327	4776.88	540.333	953.857	582	515.154
47635.5	541	514.333	1633.53	963.9	493
21963	1196	521.571	1019	751	541.026
52675.2	2697.27	499.75	989	731.429	539.167
35535	975.5	518.667	911.875	579	518
42428.4	2017.27	545	1116.78	681.7	525.333
38166.7	1004.5	524.091	988	724.571	522.8
53609.8	5147.12	509	1163.31	1068.79	528.344
60220.8	3161	536.357	1657.06	723	523
36343	970.667	526.914	745	1201.89	526.333
37976.5	880	520.222	1639.15	1175.38	518.8
30944	1303.33	511.429	2842.52	874.692	523.1
47126	1902.92	557.75	1261.15	1261.38	502.333
42728	3330.76	542.6	1023.7	603.5	518
30997	771	548.533	2708.91	730.286	485
37519	2391.75	545.125	533	1022.74	550.474
40943.7	781	520	1696.86	800.917	510.5
37711	2048.46	506.2	1135	583	504.25
30674	1285.29	517.955	905.857	736.333	489.5
28105	3513.05	505.5	1123.55	687.111	672.727
30187.5	1820.6	572.75	1453.14	724	508.5
40451.1	2757.38	509.833	1055	562.778	647
46798.4	1283	553.2	1474.91	806.667	515.5
37957.5	4910.06	515.143	527	803.273	548.417
20103	793.333	535.5	2795.38	1118.91	536.36
58142.4	876	600	1463.55	551.667	534
50153	1096.71	513	1815.73	1178.25	537.182
49707.6	1025	521.905	934	601.2	540.25
53243.8	2430.33	563.875	725.25	792.667	512.875
54007.1	2225.83	539.125	789.571	515.667	538.364
50682	2294.73	486	1258.78	760.9	524.833
33618	685.5	538	2005.6	1382.11	497.3
46192.6	1337.67	529.556	1182.64	538	525.273
50630.1	830.333	547.444	799.286	920.294	603.611
52445.8	794	530.611	1032	987.692	516.385
32776	836	508.167	849.8	651.667	546
47537.4	5760.3	546.727	536	738	508.833
37397	1422.43	502	1771.46	818	546
44119.3	1402.2	527.727	2040.73	743.25	505.385
31101	909	533.095	2230.1	660.833	527.667
21576	2886.33	503.143	702.5	523.5	506.2
36817	2664.44	512.792	1111.83	779.875	536.727
51690	914	525.429	1013.14	820	507.75
25789	2519.07	527.833	1125.33	550.75	544.737
45612.4	1009.4	520	727	859.2	510.5
44705.2	2263.41	517.625	1563.93	614	498.737
57423.3	2188.21	530	842.667	717.333	516
48817	3001.94	517.231	2093.71	1023.94	519
49875.7	1469.67	534.852	1014.5	566.2	521.81
44244	1459.88	517	1284.6	895	487.5
45595	2018.43	524.375	2048.24	655.75	552
26217	895	535	1774.79	1632.76	528.583
35658	1119.5	522.889	1334.67	1188.39	502.1
37172	1025.33	543.4	624	516	527.375
40401	1741.89	517.316	1776.64	1496.48	572.909
49952	1188.5	519.8	1347.44	1048.4	506.083
51021.3	943	528.286	1524	1283.39	494
32631	936	555.667	882.667	1039.55	527.538
29966.5	1018	519.8	714.143	890.889	515
45426.3	2380.21	551	2404.12	540.143	496
27286	874.5	531	584	863.636	508.333
30411	2510.9	521.6	1434.25	754.8	497
24804	495.5	534.9	759	655.8	519.75
43481.7	1357.14	498	917	767.667	510
56768.6	3327.88	519.2	1258	578.333	502.125
46110.5	2321.09	521.154	854	1303.69	534.333
25461	813	527.933	1143.5	1028.15	508.667
42628	3577.95	549.773	1755.38	706.75	569.81
59786.3	1074	504	962.333	751.455	508.6
36736.2	1062.33	538.429	1154.43	566.667	566.08
43613.4	1257	539	515	790.4	537.2
30947	4353.16	529.429	1700.91	1136.14	508.75
37608.5	4187.76	539	947.889	604.5	529.625
30266	1340.5	498	1690.45	591	518.312
40904.3	2038.1	522.571	1233.14	743.143	508.4
40236.3	8149.88	497	1130.33	583.5	511.636
53151.8	1936.27	529	1477.08	1054.53	534.429
53585.6	985	542.286	1008.14	531.5	513.286
42251.4	2810.67	506.8	1029.62	800	506.667
46070.6	1760.08	523	2203.37	542.5	538.909
34396.7	1374.1	550	1261.08	1400.57	520.333
57638.5	1056	523.6	1507	615.833	536.4
27964.5	866	537.6	1863.31	923.182	535.8
48178.9	1558.5	527.2	677.5	595.429	553.2
48431.2	1448.2	530.333	1329.56	567	534
39874.3	551.5	531.143	722	808.875	543.375
36285.5	1604.67	507.667	1152.5	519.75	533.875
38100	1184	511.833	587	513.167	565.4
59999.9	1374	524.417	996.333	482	462
36883.5	1179.11	520.214	1080	754.714	509
45083.7	2573	572.667	1223.64	707	504.417
41376.8	1855.5	537.083	1112.2	652.5	511.111
32186	503	603.714	669.5	842.375	500.25
55295.2	920	535.524	1236.5	879.867	526
49165.7	1652	520	817.5	540.5	519.5
48782.5	3581.4	541.364	1115.08	1897.25	526.875
48922.5	1250.75	620	1384.8	1567.56	592.944
48044.6	2859.31	507.4	1125.73	1060.59	508.429
564.8	1055	505.5	909.5	691.222	476
53044.4	695.667	507.5	748	602	512.2
38450	1033.33	535.167	2114.9	781.111	517.6
52034.8	1141	530	1743.38	1369.4	521.5
48939.4	3764.35	525.462	1155.33	543	599
52481.9	515	510.25	1955.5	610.875	557.5
38038.8	2356.58	514	1713.6	996.636	543.667
44829	5552	529.533	2054.14	887.4	514.643
36336.5	752	509.25	1969.53	653.167	527.6
48784.9	3939.6	567.444	882.333	905.625	544.444
45059.3	969.667	551.889	1010	1180.38	510
41080.5	3268.14	522.727	517	944.5	527.778
602.333	802.25	544.429	1372.75	569.167	518.154
33571	4027.45	510.917	808	1174.86	519.286
41619.7	3010.91	523	3090.57	807.4	504.429
53032.8	1117.25	530.1	711	772.5	533.462
21419	2365.73	514	897	604.833	529.222
53496.3	737.667	508.588	1239.25	1116.38	527.769
57622.1	2025.44	524.421	3211.96	555.667	549.917
54452.7	1998.92	532.25	1433.33	867.444	530.833
14099	4200	543.714	1899.92	872.6	505.625
27493	692	542.5	650	1208.93	509.231
31844	819	571.929	3199.46	776.7	524.1
35507	2320.62	550.833	809	824.615	598.5
39314	2503.71	509.167	1819.67	1242.25	526.667
31557	1227.25	533.333	2958	1138.89	555.857
45365	2781.91	582.3	1029	971.429	513.143
39038.4	2711.6	516	1328	975.222	567.833
22987.5	2020	515.333	880	544.5	547.857
44310	1811.67	526.75	1109.11	900.75	508.25
37521	1850	510.947	2119.82	649.333	532.9
34527	606	535.071	795.333	613.667	513.8
49984.2	1034.5	515.312	1426.45	814.7	537.667
48863.6	2316.53	523.222	775	517.571	605.333
	969.5	527.643	2214.07	1051.73	517.9
	1901.31	489	969	1052.25	534.562
	808.333	540	857.2	859.5	549.909
	1405.67	532.5	731.5	663.25	663.182
	1538.62	522	950.75	680.857	518.588
	1468.67	509	564.667	573	541.4
	3827.47	516.947	1673.17	590.5	531.571
	6787.67	535.667	787.75	677.75	513
	1824.44	488.5	1344	822.889	512.625
	823	534.857	1378.07	668.714	520.286
	2147.88	528.3	1165.42	1736.05	510
	1000	525.7	1402.12	494	527
	1355.62	497.5	816.375	668.429	524.75
	1019	528.429	1023.25	903.923	516.929
	657.333	529	2903.22	1146.33	501
	702.333	510.455	998.778	1286.95	511.588
	2601	490	1075.11	1416.92	530
	5682.21	512.091	1170.75	858.286	532.444
	4936	520.571	696	1127.95	575.6
	2769.64	513.308	996.667	1026.83	525.1
	663	509.769	2248.1	922.167	519.333
	1090.17	509.333	909.571	1695.31	534
	1434.33	522.765	811.8	539	514.5
	815.5	510.667	634	798.923	523.75
	1825.89	552.438	1015.88	638.25	582.333
	1774.78	545.667	868.333	1080.94	503.4
	5362.2	529	710.6	654.8	592.875
	1800.17	523	3683.94	627.5	522.938
	1649.8	483	1546.5	594.25	529.667
	6323.75	521.3	859.25	532	523.524
	1113.5	526	602.25	778.929	538.333
	1846.2	508	843	952.467	515.857
	1192.44	519.188	705	528	505.364
	7607.56	532.909	568.286	869.65	526
	1141.8	504.857	2418.33	528.667	529.167
	2519.64	550	802.333	1044.47	504
	2205.75	536.909	1633.9	675.1	539.667
	2129.36	531.235	2325.44	649.25	539.714
	869.667	535	2606.53	860.25	502
	2018.89	499.5	2903.76	558.429	552.909
	932.333	500.5	1254.89	710	505
	1562.75	563.25	918.889	1096.38	505.5
	647	595.5	656.5	624.833	530.286
	1171.25	530.222	665.667	526	605.5
	1311.33	538.375	1030.62	658.5	529.222
	2614.57	516.143	1133	1417.29	516.083
	2075.31	522.5	500.667	582.25	522.364
	1434.5	524.2	728.2	636.75	510
	2304.9	552.846	705.667	838.5	512.5
	1859.64	540.55	675.2	1939.83	531.538
	5208.5	516.4	1063.88	590.5	530.167
	1620	491.8	984.923	565	580.444
	2036.4	494	771	721	570
	777.5	502	1497.79	605	540
	709.5	516	1081.83	856	559.222
	874	530.5	695.429	562.333	535
	928	529.8	806.333	809.111	631
	1597.1	545.5	933	755	519.25
	2196.64	521	1102.62	601.4	571.556
	1719	524.143	1254.55	701	525.167
	4183.14	521.75	725	884.333	521.13
	1197.8	495.833	3855.58	552	506.6
	2581.67	511.333	1069.09	887.923	522
	3234.11	529.5	940.5	636.889	553.4
	1624.8	514.8	1408.83	751	507.7
	1318.75	520.25	639	502	509.769
	933.25	488.5	714	608.5	513.667
	2101.9	505.5	501	694	547.846
	2810.17	519.75	1080.69	786.538	528.75
	682.333	477	1465.75	570.2	520.909
	888	516	1109	544	539.857
	1352.5	522.2	1007.12	1956.35	536.222
	2193.08	480	883	773.875	516
	1409.67	544.6	828.2	610	553.167
	3105.91	531.429	1925.4	807.737	533
	3195.47	546.5	1660.63	485	563.6
	1137.44	515.889	505.667	864.3	554
	857.5	567	934.167	641.333	495.5
	878.75	595	579	1088.68	513.5
	2462.69	524.842	1170.83	627.1	532.556
	777.5	540.429	1862.4	553.5	500
	1323.14	553.167	2759.9	1353.05	541.375
	1795.7	500	2071.72	1359.35	498.8
	1537.17	556.111	2259.23	529	569.333
	2191.27	512.25	1479.64	695.75	515.5
	1055.5	509.25	1997	573	532.789
	1909.2	497	1484	900.5	545
	531	521.5	1083	797.143	519.429
	724	530.3	840	752.667	514.133
	903	528.364	1048.14	490.5	570.778
	555.333	525.125	2005.44	1070.06	523
	2929.31	496.667	1298.18	628.333	889.333
	1408	506	1922.17	521.5	538.875
	2329.33	515	885.167	630.333	553.941
	704	562.846	1059	882.875	544
	1148.25	523.125	1323.3	1073.82	517.625
	1028.67	527.348	1171.29	938	523.333
	3916.58	513.8	1075.29	742.25	521
	1211	497.333	2307.43	491	530.333
	4653.83	518.435	1736	526.25	517
	4780.72	495	1856.22	918.786	516
	4519.68	500.75	1723.94	621.8	519.583
	2296.7	505.294	644	763.75	510.4
	2766.77	512.8	892.5	1063.23	504.5
	7491.12	543	837.143	601.857	525.75
	735	516.833	674.333	614.5	591.6
	794.667	508.667	726.5	594.333	507.5
	3925.22	521.333	1536.36	846.455	541.455
	890.5	510.222	1877.59	1551	555.333
	1705.43	511	1339.08	814	556.8
	836.5	530.5	976	525.333	528
	25456.8	511	1489.93	597.75	580.75
	1035	488.75	879.2	498.333	486
	1147	512	1114.3	1078.93	487.5
	1147	521.6	972.143	694.25	647.167
	1356	519.4	2045.53	898.182	528.333
	1911.71	521.333	684.667	668	514.385
	5979.45	521.5	830.5	693.167	503.2
	502	547.571	2237.36	855.5	494.8
	1824.57	517.905	1331.44	868.364	566.429
	975	517.4	1113.14	936.875	514.588
	981.6	558.714	1365.2	530.333	491
	777	530.4	1387.75	917.417	525
	2809.5	523	781	634.4	539
	966	515	2656.74	945.385	519
	1065	534.75	1022.86	1310.42	501.062
	1039.5	527.6	681	518.6	538.667
	1511	519.333	738.5	626.714	527.421
	1005	509.875	680	1036.74	509.833
	928.25	575.5	1014.43	899.636	530.6
	3026.35	548.059	1278.5	1056.95	527.6
	913.714	497.833	1061.6	875.133	494
	1158.67	516.25	1925.94	687	522.636
	1510.67	531.2	817.333	564.167	620.722
	1580.2	507.143	858.286	835	506.625
	1445.14	529.1	673.5	730.143	531.706
	3022.29	508.75	958.1	517.667	508.308
	3867.46	546	634.75	711	531.786
	1328.12	553.667	701	602	588
	1181.5	535.267	964.25	745.3	613.25
	3717	509.364	1346.67	958.143	497.333
	2213.3	518	997	587	558
	2178.09	508.8	731	780.556	535.667
	4192.31	528.714	924.429	896.4	534.167
	2857	503.222	2029.17	941.538	566.75
	3036.57	540.143	592	557	501.167
	2610.08	502.6	1000.5	648.5	504.667
	1625.44	539.846	888.5	513	517.292
	6571	549.136	717	669.857	498
	3557.73	515	928.75	722.286	504.8
	2449.71	522.833	3250.04	703.429	540.667
	4189.06	534.25	956.875	998.667	513.444
	3216.11	516.333	1948.19	822.429	504
	1413.1	514.6	1764.42	791.125	519.231
	1417.82	504	2837.38	686.571	529.667
	1432.11	522.062	1270	631.5	531.667
	1646.22	545.25	618	778.556	530.25
	2780.27	515.111	1035.54	589.714	570.6
	955.667	526.429	959	843.25	514.333
	1277.5	579.5	1231.78	748.2	519.333
	2845.5	528.077	714.2	696.2	516
	1745.38	529.091	1695.89	978	500
	1178.67	524.444	1226.45	527.167	519.286
	2017.22	503	930	493.5	528.429
	903.333	519.857	1829.5	949	528.294
	1219	530.333	587	699.75	519.5
	3337	515.727	720	1595.96	498
	4323.45	528.667	825.6	869.333	553
	1437.86	513	520.4	672.875	496.286
	2022.5	498	1036.75	542	516.545
	4449.5	531.316	1146.6	751.143	536.312
	5912	528.75	816.25	684.929	537
	936.5	548.333	782	1064.25	514.818
	6844.16	522	1291.67	1004.12	509.778
	1200.67	510.727	871	615.556	567.8
	2484.67	490	1099.83	526.75	636.55
	6479.8	508.833	529	819.692	510.875
	1277.17	541.091	511	1213.58	527
	1616.5	533.529	1483.38	535.714	518.259
	1618.45	548.5	1044.62	632	618.429
	3313.46	515.889	633.333	628.6	554.3
	1729.2	518.75	1293.83	518	530.946
	5533.12	510.889	860.167	565.25	556.818
	1130.5	514.083	1057.67	1771.09	511.125
	1528.5	640	1981.21	876.692	530.333
	976.8	513.6	1133.33	1079.67	518.824
	832	519.733	512	641.556	516.273
	2236.79	529.111	628	891.4	523.6
	780	537.5	1166.5	662	513.409
	1402	528.833	2119.47	970.3	530.176
	1159.25	520	798.333	682.455	507.5
	2097.38	535.846	1547.58	774.556	525.429
	1021.33	537	1406.62	685.091	511
	928	514.333	727	658.25	535.25
	3644.75	490	1545	506	524.125
	738.333	505.636	3561.77	694	492.5
	919.25	533	1843.83	489.5	625.529
	1310.56	553.6	635	521.333	539.833
	671	506	621.5	900	537.5
	1006.33	519.087	1036	737.714	523.625
	1777.45	522	772.25	976.333	528.438
	1443.43	510.182	573.5	1035.74	519.2
	1082.33	502.2	665	521	518.333
	2451.5	504.188	565	714.143	488
	1373.9	511.667	738.75	763	542
	1984.56	482	934.286	517	543.286
	1173	526.909	707.6	864.917	506
	2301.6	516.5	1689.57	631.5	504.667
	2055.17	509.182	1354.14	1313.89	535
	1663.71	519	3210.59	618.875	542.917
	3347.7	535.773	1793.33	922	564.833
	2443.5	503.571	1659.36	902.812	570.95
	1737.12	575	1743.15	939.778	501.75
	8321.39	510.5	583.8	613.8	505.6
	1265.67	522.846	869.625	644	518
	1107.5	525.333	742.857	1114.95	541.538
	1529.4	492.5	1679	601.875	894.154
	21822.6	527.5	1284.4	560.5	552.875
	1504.38	514.167	1799.92	1278.12	518.2
	1062	508.167	716	656.625	502
	1904.55	525.6	1719.15	1141.5	554.8
	2143.14	473	1508	857.5	523.95
	912	518	2266.4	825.4	520.7
	1013.67	522.833	1111.57	926.778	551.2
	1150.83	508	1860.14	578.5	523
	1318.22	516	1017.83	538.8	526.304
	3624.84	515.85	1791.47	891	544.885
	984	525.125	929.667	623	505.875
	2615.6	513.818	1141.33	996.7	525.125
	2430.73	500	718.167	672.429	510
	1270.5	488.667	773.6	671	522.6
	886.5	550	809.667	1051.95	508.688
	4728.81	517.9	1825.25	851.333	549.429
	1697.22	510.083	1060.8	562.5	516.667
	2246.64	586.1	829.25	725.125	549.636
	1462.22	530	1291.11	731	525.533
	769.5	546.125	1116.83	825.111	527.833
	1035	520.8	1548	633.5	512.5
	1070.6	508	923.333	690.8	503
	1295.5	526.333	639.5	592.25	527.818
	2433.31	554.286	2211.21	758.8	501.833
	1788.8	510.286	763	537.75	552.923
	3552.65	521.75	1026.82	1362.53	505
	1469.44	518.333	806	492	530.222
	2378.08	500	1262.21	620.6	495.571
	2299.33	504.5	823	715.25	537.25
	3114.2	516.857	772.7	496	500
	2590	540.375	2202.38	690.571	518.25
	1314	509	3449.84	778.818	507.571
	1412.25	551.857	1273.33	492	518.125
	727.5	507.5	1087.4	963.455	520.889
	2175.21	520.769	817	1069.71	764
	3069.44	502.5	962.5	492	517.889
	2517.07	531.273	985.857	821.8	517.5
	2171.45	514.786	613	1453.19	540
	2898.92	538.444	751.667	1008.94	544.143
	3874.06	515	1180.62	719.429	533.167
	4319.89	508.25	1427.11	559.4	498
	3358.67	507.762	1402.9	1161.73	541.545
	1419.8	534.75	1111.33	748.667	537.7
	3819.06	528.727	1750.81	1133.5	574.667
	2292.31	524.3	846.75	721.25	536.938
	655	527.25	835.667	1007.44	504.909
	1490.86	532.5	696.25	835.75	520.714
	1317.56	536	688	586.25	501.833
	1853.5	519.364	1347.41	1489.67	613.333
	2512.93	514.75	556	679.667	541.8
	3040.25	549.833	793.333	825.8	507.889
	969	522.857	1821.67	605	508
	1179.29	527.75	1556.4	1268.78	489
	1546.33	525.069	865.2	522	513.917
	1429.25	513.7	772.2	690	574.923
	3334.25	527.125	517	799.2	504.444
	3483.93	555	821	567	534.875
	1572	542.167	2485.44	737.5	530.077
	1958	501.25	1032.38	876.357	528
	1129.38	522.5	2166.33	741	541.25
	1719	529.92	1946.88	1216.22	518.158
	1691.67	551.889	2821.05	557.5	495.5
	2828.18	542.556	1458.75	525.286	511.385
	8883.2	527.083	3134.75	940.462	538.111
	672	575	3618.88	885.091	518.5
	1203.4	492	711	942.769	528
	1887.11	525.833	1342.76	901.917	524.846
	1499.71	530.222	1739.5	731.75	681.714
	1894.56	514.5	964	1169.25	513
	1752.71	514.2	1213	520.333	504
	1146.5	494.4	1667.64	812.6	535.8
	1979.86	502.625	1067	607.6	549.846
	2250.33	544.143	852	981.091	513.062
	607.333	528.524	1346	576.25	587.167
	1080.33	500.2	2129.31	525.5	501
	2127.12	503.952	1898.47	857.769	553
	1041.5	508.556	1187.23	811.3	526.5
	5565.14	522.952	1563.73	765.143	549.643
	1616.2	499	1087.88	900.923	508
	1460.4	494.286	1163.12	721	529.778
	1138.86	480	1344	1132.21	522.222
	1884	505	503	1531.5	508.562
	5665.62	543.167	1620.55	609.75	560
	1075.5	488	1225.93	641.2	533.8
	1328.2	529.857	1299.36	949.636	553.625
	3122	538.2	474	673.5	555
	820.5	519.889	1151.9	782.9	475.333
	1048.67	516	1043.71	948.636	509.857
	843.8	518.714	1380.5	560	503
	891.5	482	1851.29	656	535.6
	2581.29	501	1820.77	581	518.571
	582	509.273	1163.7	639.714	501
	1496.67	533.8	992.25	896.636	495.167
	1438.12	511.143	740.167	961.429	508.667
	4143.3	500.875	788.167	563.25	546.846
	5899.68	519.8	1318.5	858.8	516.875
	1522.29	536.7	773.222	884.455	529.625
	2631.58	524.238	1311	951.9	540.75
	2503.92	538.571	591	494	501.294
	3283.22	494.714	1355.5	1014.58	508.4
	808.25	549.889	4777.81	544.667	554
	1869.1	543.214	1433.38	892	512.444
	1146.5	516.562	623	658.9	502.833
	1032	515	3543.2	522	505.25
	1400.14	543.37	1255.56	807.75	521.125
	2201.86	536.5	1747.29	498.667	525.231
	2906.33	507.364	1306	703.75	503
	1283.25	536.25	2109.76	762.1	508.333
	1355.2	501.071	1902.21	1128.6	514.6
	1051.33	533.45	2782.42	785.556	501.222
	1246.67	538.55	1146.5	569.75	506
	2497.92	557.875	1135.83	635.929	505.235
	1949.9	543.333	1989	554	489.5
	1428.71	490	1227.14	768.812	515.923
	1591.5	500.583	2104.93	848.375	508.583
	859.333	510	1646.21	541	875.692
	2816.75	518.556	935.286	1175.17	525.333
	896	502.667	2015.89	736.5	523.083
	2042.4	527.429	487.333	864	541.238
	3274.75	540.5	938.833	886.7	510.857
	1082.25	518	4277.81	556	510.1
	1696.46	521.923	1647.5	1303.25	499.167
	2953	498.429	743	1217	535.667
	2922.83	547.154	690.333	1064.5	527.944
	788.5	517.4	3232.89	512.667	566.733
	3486.6	513.667	846.75	836.875	530
	2164.38	538.25	1243.92	1012.8	511.25
	1489.86	552.9	1881.89	510	532.933
	848	526.667	849	507	498
	1885.1	555.08	703.25	1017.33	529.8
	2495.8	532.118	1054.14	493.5	494.4
	2575.15	503	1318	1211.4	577.125
	867	540.714	942	710.5	534.333
	6210.96	515	1853.79	499	600.4
	846	523	1392.9	527	501
	1857.58	523.571	1675.73	1120.35	507.444
	890.5	539.667	735.333	948.667	562.5
	1379.33	521.056	592	1232	510.8
	1383.29	508.5	1208	954.182	533.385
	3946.86	522.25	997	1049.23	496.857
	3263.06	513.867	753	1011	505
	1572	505.5	686.75	1227.33	670.385
	4755.67	536	1756.93	1665.13	499.167
	3079.57	505	747.5	1218.56	561.5
	1311.75	522.364	1310.54	884	528.667
	2377.92	525.211	677.5	654	547
	1839.78	543.429	1070.38	1266.35	656.857
	2136.25	545.667	1071.86	776.571	496.143
	1335.91	579.25	1196.5	1118	512.2
	688.5	547.5	1056	672.75	498
	949	521.846	1239.7	806.231	516.8
	1041.75	521.333	1486.45	641.2	683.2
	2820.18	535.667	1028.56	829.667	533
	2271.92	516.786	2440.18	810.545	531.571
	804	528.1	4558.82	771.636	505.5
	613	517.111	856	677.6	492.75
	1057	546	1230.57	516.25	553.273
	2327.14	527.6	538.25	697	489
	3884.25	518.889	1055.5	667.6	505.5
	1367	507.75	692	777.5	522.125
	810.75	517.375	1211.36	624.875	501
	775	540.667	1196	523.25	489.429
	1734.89	546.526	1312.44	581.429	516.667
	1009.5	506.375	642.25	499.222	521.154
	1414.67	526.75	2020.79	502	515.562
	2406.73	511.25	852.5	630.577	511.5
	1953.4	521.417	1623.38	1007.66	533.28
	612.3	523.556	3372.04	1314.3	490
	4499	534.25	3257.11	738.286	531
	1166.14	537.4	1219	1060	510
	2962.1	524.308	1870.57	912.867	521.778
	2369.42	488.667	1113.9	714.417	558.389
	1405.43	531.6	1829.2	711.333	523.273
	3262.67	504	1219.67	553	534.545
	2437.09	537.267	1664.4	814.875	525.8
	2113	532.727	657	860.091	519
	759	516	776.5	803.8	512.375
	3792.56	542	3365.56	1181.77	530.75
	1160.43	507.75	849	1311.62	537.25
	525.75	554.818	2452.44	839.556	541
	2450.53	522.375	859.5	728.625	516.5
	8481.88	513.818	1965.67	1728.88	509.667
	1213	561.333	3925.74	1093.07	527.455
	762	505.875	1119	1067.62	540.2
	1032.67	530.714	900	852.636	540.778
	2895.47	554.143	1024.14	1295.35	519.273
	2006.7	511.75	626.5	739.143	521
	1304.67	534.6	1010.25	648.286	530
	1022.17	514.75	995.25	864.778	494.75
	970	501	917.667	602.333	516.667
	589	530.471	684.333	591.5	535
	1075	515.167	726.5	666.6	515.2
	1183	503.25	554.143	515	568
	2545.38	503.75	922.889	742.143	513.462
	1603.67	502.4	2597.12	979.417	544.818
	988.875	505.143	1295.8	836	556.2
	1114.67	500.143	623	908.714	515.429
	2043.33	524.5	635.5	856.778	502.4
	1353.57	521.208	920	1256.43	537.75
	721.333	535.143	978	927.429	507.5
	3389.74	512.143	1689.8	828.667	521
	1860.75	530.5	1085	698.714	499
	2230.38	552	1201	747.455	496.667
	1915.67	497	866.333	607.333	494
	855	519	1160.2	980.267	518.182
	2355.25	515	3712.39	570.667	507
	961	493.333	1753.21	516.75	552.333
	975	543.571	1119.4	892.667	510.667
	5806.27	498	1388.31	1053	510
	912	523.812	2356.15	701.5	520.444
	1775.25	519.9	565	592.75	529.571
	911	541.333	1352.11	551	506.6
	2025	534	998.714	838	522.222
	4979.11	517.333	1291	702.875	527
	3544.87	517.909	1381.12	681.5	552.579
	1068	520.2	597	721.444	572
	1501.29	524.909	2485.38	527.75	517.941
	1626.67	530.667	521	874.182	520
	2631	506.25	615.333	980.267	505
	1118.33	492.4	1664	603.167	525.824
	1466.38	491	625.667	987.444	514.154
	993.667	528.792	2308	513	508.667
	2619.64	545.5	677	674.571	520.875
	961.667	553.846	1696.38	1326.04	546.769
	672.75	544.556	594	682.7	523.375
	961.375	525.111	572	768.889	518
	680	524	1059.25	583.25	554.75
	3613.8	520.143	1020	638.5	499
	928.2	515.667	848.75	1036.33	527
	2544.09	547.364	1702.73	611.5	522.286
	557	519.714	1744.21	626.8	575.929
	744	510.571	1504.75	660.75	580.333
	3334.59	503.8	1525.83	1405	508.5
	932	512.071	1741.5	674.333	524.867
	1621.4	558.5	1006.71	848.5	503.4
	1506.33	492.167	1539	523.75	570.222
	1777.75	529.385	1011.7	832.375	515.5
	4424.37	514.083	2425.22	640	558.375
	2850.33	484.5	723	619.5	521.5
	2372.92	523.083	1496.86	610.2	628.111
	1428.5	502.533	2333.89	856.375	557.167
	841	502.75	1131.14	664	546.778
	3202.7	504.333	1748.08	814	529.875
	2711	504.75	642.8	641.8	516.167
	1014	545.286	1518.82	979.636	598
	2435.4	588	959.714	630.375	549
	1427	514.333	1592.75	1338.68	568.5
	729.75	540	621	522	544
	1207.67	469	1103.62	641.75	524
	721	512.111	2215.81	553	522.643
	844.2	503.25	996.667	620.5	555.5
	2128.5	522.952	2784.29	743.375	534.2
	1677	520.5	1685.46	530.5	505.714
	831	519.333	1344.5	1051.22	515.333
	887	532.619	2170.29	511.5	510
	1266.14	513.667	897	621.286	520.333
	2846	524.75	821	944.333	500.727
	849	507.375	897.286	680.5	542
	969.5	527.222	958.5	766.909	577.875
	1461.36	519.4	1762.67	843	555.111
	840.4	555.091	952.25	626	511.444
	1451.8	552.96	2234.57	880.647	554.333
	1553.91	498.75	805	671.286	519.333
	784.333	492	1429.11	547	673.077
	490	504	2493.76	514	511.538
	1013	508.375	1048.43	952.4	583
	1040	522	1928.11	907	496.5
	1045	565.267	664.333	987.375	521.286
	1112.75	523.615	761	1161.85	505.091
	1345.2	509.75	1319.6	1505.09	548
	739	508.636	1680.64	1269.22	514.333
	2657.75	506.833	912	703.3	572.409
	3180.19	550.125	1250	638.875	552.444
	2096.45	519.5	658.25	865.125	521.583
	914.75	537.625	1319.47	854.714	494.778
	3403.76	539.8	2174.44	521.625	528.8
	2295.08	500.375	903	606.4	511.833
	2511.53	509.842	906.5	505	515.5
	4602.55	664	710	960	533
	3054.29	533	1361.25	788.25	493.286
	1227	527.294	1768.29	575.5	554.929
	3741.44	517.625	573.388	1021.87	534.263
	2104.92	528.182	559.5	707.556	516.769
	4137	510	2197.4	867	520.583
	1713.42	526.75	1764.76	1020.14	498.5
	1972.17	534.615	983.909	641.6	680.3
	3653.6	524.077	747.571	560	516.833
	2202.58	519.429	1027.33	684.2	546.375
	1685.92	546	1854.43	544	516.667
	3782.44	525.545	802	1101.31	628.741
	965	511.737	1189.12	670.667	506
	1290	518.364	925	890.5	507.455
	1304.8	495.818	1238.7	818.75	520.333
	1142	523.222	952	1373.38	554.556
	2251.23	554.75	877.25	573	542.111
	3734.73	506	1023.86	686.167	504.75
	2241.33	560.1	2587.25	614	509.25
	1099.4	536.5	868.833	1008.1	555.842
	2521.4	511.4	504	845.5	530.4
	1457.43	523.154	676.6	541.429	495.4
	1297	507.833	1618.28	787	572.588
	1365.5	546.5	737.143	1109.79	541.4
	853.5	498	908.714	735	509
	2019.57	526.632	1333.57	553	564.667
	1575.5	525.333	2174.28	750.889	503.429
	1532.89	529.818	1281.82	914.25	541
	3252.77	509.5	1265.77	608.25	549.733
	2200.11	507.5	843.8	726	538.571
	2725.89	497.111	650.333	713	533.333
	4556.11	517.846	968.2	812.643	540.435
	3341	508.6	795.25	1091.47	527.2
	5819.19	503.5	661.75	701.917	628.786
	1196	522.786	2341.54	844	540.286
	1307.75	525.4	505.2	514.667	555.125
	2320	527.571	808.8	513.5	539.2
	2632.93	518.625	680	573.286	520.231
	632	502	962.4	957.6	524.5
	2731.42	487	1339	566	528.714
	1299	522	716	665.111	529.556
	1596.9	560.25	2127	1084.92	511
	2792.14	540.417	671	1147.39	527.75
	1235	529.133	2568.48	906.182	526.857
	5511.12	507.556	1627.33	773.333	541.143
	813.667	585.737	1124	903	536.375
	4685.66	507.733	1320.54	637.333	513.353
	2708	503.333	908.333	528	528
	7362.44	527.833	621	541	531.6
	2209.4	502.5	926.857	1095.5	579.6
	1531.09	549.667	892.333	673.111	515.833
	838.25	498.833	509	803.429	542.857
	1587.4	549	1976.82	599.143	583
	5032.44	520.667	508	593.833	531.75
	1500.33	518.2	729	853.462	622.25
	1105	527	586.5	594.6	536
	853.25	573.125	555	565.25	506
	748.5	505.222	4341.62	956.455	527
	1366.5	519.571	669	622.5	1243.5
	2390.11	527.833	554.5	705.889	532.154
	2007.56	545.25	1515.6	521.25	524.889
	1416.67	542.429	760	572.667	561
	3053.14	510.5	498	637.8	524.25
	950	521	1052.12	730.5	536.25
	1179	538.704	857.5	523.333	537
	1361.71	515.429	920.167	1769.21	530.5
	4710.14	513	1047	606.857	896.733
	955	508.615	898.333	831.308	517.4
	2221.5	521.55	1019.67	765	594
	1410.6	496.75	555	817.5	542.75
	2839.1	554.826	1028.67	1592.08	533.143
	1940.9	509.417	1148.75	552	600.933
	611	513.333	1325.33	987.571	519.833
	3820.21	549.667	4090.66	800.333	512.889
	1780	519.2	2055.42	608	545.818
	2769.4	541.333	1485.08	675.8	528.833
	751	523.125	1187.62	1377.08	505.4
	2503.67	518.125	966.2	567	537.5
	3770.71	526.333	986.333	823.182	555.438
	1628.89	501.5	731.429	806.25	534.923
	481	654	1259.83	806.6	552
	3903.38	550.933	505.333	529	549.3
	1195.4	544.75	809.333	671.25	559.25
	1687.33	515.8	1370.46	908.286	532
	956	528.471	1052.14	748.769	498.333
	1252.12	520.143	653	637	532.182
	3142.5	490.5	2453.6	756.111	548
	1369.6	525.154	2394.5	520.273	523.636
	1139.5	537	669	530.6	519.833
	3368.8	511.778	1281.15	537	537
	2545.54	514	1098.55	856.286	521.333
	2750.31	512	2075.8	773.8	551
	865.75	531.2	577.667	687.167	538.667
	1251.2	500.5	755	657	514
	1358	533.444	1666.2	775.333	524.133
	1914.37	508	863.8	519	511.2
	4783.13	507.062	656.5	1087.58	552.5
	970.857	493	768	1095.75	545.571
	974	515.889	2245	1844.29	515.6
	1153	511.25	925	1042.3	519.5
	6789.82	549	1173.4	1325.41	515.333
	4794.56	509.7	960	985.545	555
	1241.6	524.429	552.75	814.375	525.429
	3586.9	515	1107	619.333	531
	1830.45	495.75	536	470	610.625
	7262.06	578	1418.4	581.143	504
	1467	505.2	708	623	503
	2573.73	509.615	1019.5	1078	524.333
	2494.92	510.5	936.6	649	510.4
	1047.75	537.8	577	696.643	515.833
	3583.86	515.909	1018.33	547.5	508.25
	558	505.176	1862.76	548.333	523.429
	526	524.625	1181.8	511.5	532.417
	1481	498	604	854	525.583
	1230.4	523.6	930.4	942.455	493.25
	1230	537.667	1850.25	1112.5	520.947
	1202	506.625	1459.33	882.273	544.25
	792.5	533.167	1245.5	776.8	683.714
	1822.78	500.6	747	746.417	580.636
	819.25	511.214	1026.17	539	496.667
	1657.44	537.571	1191.57	533	624.5
	1631.55	534.2	1812.4	540.5	517.857
	1153.33	550.333	4458.2	1451.62	518.571
	1653.5	557.333	2403.57	851.818	508
	860	555.333	686.714	584.333	537.452
	699.5	502.75	3237.82	817.556	552.5
	1337.2	525	2907.45	837	546.167
	2338.69	567	1243.7	601.5	582.929
	1295.14	498.5	1892.1	824.571	514.8
	1214.2	504.8	665.667	611.8	497.5
	763	518.833	884	701.1	553.429
	1265	530.714	1555.14	577.556	576
	3674.12	502.75	1273.47	814.5	540.294
	3826.82	549.75	910.286	725.429	526.333
	2230.21	511.8	1223.67	720	517.368
	1674.67	531.167	541	1156.05	511.6
	1126.33	555.375	1949.44	540	588
	1906.12	560.846	942.833	520	520.875
	1232.6	495.25	895	524.5	546.571
	5835.84	497	1175.1	1185	483
	2149.54	496.5	3372.04	1061.62	503.8
	1755.09	546.667	561	606.5	552.25
	1031.4	586	1014.71	939.3	522
	1401.78	532.6	798.8	883.556	531.214
	462	534	1945.7	575.167	522.286
	1826	539.667	603.5	816	503.5
	1961.6	515	542.6	691	521.5
	1571	526.75	2743	480.667	553.333
	1698.14	530.333	1991	713.25	524.75
	1828.11	577	1743.19	620	505.2
	2330.05	505.667	4286.94	513	538.214
	1099.5	528.25	1647.17	518.4	519.75
	2734.45	522.118	1251.65	680.857	620.611
	1369	513.857	592	1165	544.8
	1647.33	542.5	997.6	854.727	523.8
	5680.7	521.875	959.833	952.727	526.7
	4053.81	517	2054.17	957.5	508.5
	2666.5	530.125	863	1119.25	559.75
	1022	576.333	1883.21	1353.73	514
	814	528.875	497	1610.09	555.818
	1857.82	511	1770.71	769	520.8
	1836.09	554.889	700.833	596.2	524.4
	1972	518.667	1055.88	1063.5	564.381
	1743.64	531.2	1896.64	902.273	542
	2209	522.81	1072.5	767.2	531.231
	1660.55	493	519.667	638	520.2
	1432.56	528.667	579	553.429	523.2
	1018.67	526.417	1711.22	1022.69	517
	2283.77	526.091	2409.5	560.5	518.8
	926	540.05	1423.4	1011.5	538.1
	1100.33	527.045	2335.82	1212.9	661.36
	834	506.2	921.6	1287.11	549.692
	901.5	539.286	1900.64	760.727	484
	1156.71	523.083	673.667	547	582
	701	514.5	601.5	879.111	548
	1317.62	512.333	543	918.923	521.071
	1418	531.778	730.6	838	558.1
	981	516	762	517	552.923
	1951.08	528.25	937.333	581.2	528
	2455.4	561.632	546	635.6	503
	558.5	507.667	614	660.875	536.125
	1042.5	555.714	973.5	687	516.923
	653	526.727	1383.1	592.857	508
	3249.67	511.889	612	921.9	549.714
	1478.12	523	610	807.5	523
	899	518.667	888.714	689	517
	2220.17	523.2	789.8	705	559.143
	2359.4	531.56	1003.8	746	569.286
	1917.5	520.5	2239.4	556.5	541.35
	2337.9	512.25	550	891.286	541.333
	925.5	532	1359.86	728.583	526.357
	6518.57	485	757.6	951.5	498.5
	550	535.444	1117.56	596	526.714
	1037.75	529.8	995.571	505.667	513.667
	20509.8	520.7	684.714	505.5	517.5
	3013	521.667	940	688.5	507.5
	2559.27	545.917	682.5	622.75	510.429
	1339.5	556.154	1228.64	774	517.636
	3332.15	519.25	930.667	862.385	519.1
	2769.46	610.333	1025.5	493	520
	2726.06	529.857	1049	576.714	498
	1001.6	545.333	1051.29	1375.29	525.071
	1235.3	508.556	2824.38	968.214	566.333
	782	533	2294.95	551.5	521.278
	1656	528	1132.88	706.333	528.071
	1048.67	498	873	624	526
	775.6	519.5	1673.4	542.75	502
	1258.67	499.667	1211.56	686	505
	1398.62	526.5	1036.67	627	524.579
	2832.76	574.25	2642.74	768	542.5
	1031.57	531	1475.9	1456.83	549.833
	988	506.125	482	1086.12	520.364
	816	510.182	950.6	600	541.462
	1639	555.333	1413	632.667	519
	1414	510.7	877	598	508.667
	1468.9	505.611	966.167	560.5	835.667
	2977.2	523.778	849.75	684.769	512
	685.5	504.462	2031.62	1114.74	517.889
	606	513.25	2454.45	594	518
	1499.5	524.941	848.333	1147.67	558.615
	1757	533.182	1027.33	508.125	525.75
	2894.35	509.667	1188.38	1039.64	568.5
	2216.82	559	1077.25	976.385	535.077
	1207.29	514.333	792	839.667	533.444
	1307.33	489	2400.29	742.5	531.889
	2644.21	683	970.4	882.375	517.889
	5296.05	526.938	1169	762.857	575.25
	839	502.3	846.25	1055.8	559
	2373.75	517	1019.12	655.667	531.929
	1677.7	531.75	724	907.182	527.143
	2651.44	563.5	1376.4	566.6	521.833
	1738	517.429	965.25	840.75	511
	3903.69	542.5	1025.09	525	511
	716	514.25	1193.57	531.5	590.5
	4109.23	516.45	756.333	719	531.625
	1008.83	522.222	1412.85	742.286	514.2
	758.5	525.692	1558.15	1002.43	521.667
	1566	530	1457.92	796.75	550.833
	729	592	1683.75	786	568.857
	2009.5	526.133	992.444	1330.05	531.6
	780.333	561.048	1005.12	520	556.5
	611	542.833	2349	506.333	560.846
	2436.86	503	1211	769.455	550.8
	8324.11	518.111	1997.53	1386.88	605.4
	1031.33	499.75	761.5	1306.23	550.5
	915.6	533	978.111	720	559.077
	4640.79	516.333	1480.85	622.8	541.583
	643	515.267	670.5	510.333	538
	2836.69	555	995	665.286	531.182
	1330.2	527.615	2835.06	488	499
	3624.06	503.933	2405.65	767.286	535.75
	1131.14	511	985.125	666.333	554.727
	802	543.4	797.5	505	524.929
	3013.71	582	1011.57	635.286	705
	596	566	540.556	681	497
	1049.14	515.375	554	677.5	537.429
	3413.89	524	558.467	586	566.1
	1987.09	509.333	1939.06	620.5	496.8
	1586.82	502.5	2186.47	650.143	520.091
	1125.6	514.688	1063	543	576
	947.333	521.5	881.143	734	524.5
	8295.24	507.667	1273.86	700.667	520.4
	1879.75	527.556	765	785.9	522
	526.5	516.333	510.667	803.2	518
	1193.43	541	2033.65	639	520.615
	2099	539.75	1151.14	713.833	510.786
	5326.25	515.231	1191.75	1002.73	565.381
	2028.3	524.25	669	814.75	506
	764.333	504.667	610.5	891.3	511.333
	10066.7	556	1539.71	1016.1	528.2
	2290.33	530.769	2503.95	1643.05	514
	841	525.875	1092.43	533.571	522.667
	775	508.182	1582.9	1274.63	515.667
	1083	538.444	579	788	792
	1458.67	551.333	538	1515.4	508.5
	3992.4	519.857	645	830.75	509.8
	5356.88	556.667	533.8	653	529.462
	2342.71	526.8	1448.92	822.556	701.864
	999.125	533	599.5	651.571	540.571
	1409.67	526.875	600.5	1009.83	500
	1375.86	538.5	1018.22	1032.9	515.25
	1170.38	523.25	493	767.818	596.583
	1048	535.25	498	878.556	603
	1473.27	544.714	569	674.667	525.25
	967	548	574.5	685.5	506.909
	6211.48	540.9	494	904.8	556.6
	751.6	561.75	963.625	887.583	514.25
	5181.59	534.385	521	531	522.8
	2931.54	517.938	547.455	769.2	498.5
	1233.12	526.143	1809.25	636.5	502
	2319.15	515	546.625	1482.88	536
	1442.33	523.222	1204.73	1245.3	584.2
	1202.25	539	1606.78	624.286	508.5
	1129.17	574.462	1458.69	655.111	501.231
	885.75	553.636	1794.92	534	508.769
	1377.09	492	969.75	761.833	512
	1186	508.833	1647.88	1042	496
	633	527.6	552	677.5	537.688
	743	526.333	531.882	519	504.667
	1151.6	584	513.25	1591.74	521.071
	1010.5	505.5	1073.17	822.75	522.462
	3038.5	506.727	2122.18	584.4	519.25
	4175.15	522.125	557	751.364	533.714
	2319.09	580	2300.96	666.778	496
	5169.61	526.952	1127.33	766.778	518
	1930.17	523.2	1016.88	485.5	514.444
	1856.82	496.769	2834.8	682.444	517.333
	3045.6	511	1546.91	709.667	525.667
	1402.6	494.143	669	598	518.6
	1637	505.8	1112.82	1047.73	548.842
	2965.23	496.9	2031.23	954.077	513.583
	1234.5	510.727	2304.81	825.273	510
	505	496.5	836.4	750.8	527.167
	1862.08	528	1838	767.091	504.5
	1814.17	513.222	653.333	1231.24	576.875
	720	523.571	2120.06	1321.71	514.5
	1440.83	497.267	638	819.857	521.875
	1304	523.875	747.75	596.5	507.5
	1207.62	506.846	1105.25	737.75	530.2
	1734	497.4	487.714	809.9	572.348
	4434.39	499.75	1314.05	576.25	520.8
	3037.47	503.8	3150.92	711.5	520.2
	784	533.714	861	908.833	526.846
	2733.55	522.045	1891.14	903.455	533.286
	7149.71	540.2	601.5	807.375	516
	1967.36	508.25	1198	645.286	539.4
	4456.86	482	2693.1	806.312	506
	2687.53	509.75	769.875	635.6	565.409
	1658.67	511.75	601	670.75	539.679
	957.25	540.895	982.75	1039.33	543.7
	4875	516	6500.26	537	527.167
	1274	536.5	1719.36	952.846	530.6
	839	499.25	1373.88	623.25	501
	1065	515	1272.27	1074.31	490
	2108.54	611.667	871.857	588	503
	1216.14	498	590	561	515.333
	2617.65	525	1338.91	912.111	506.857
	4367.62	497.333	1307.75	770	524.833
	851.5	499.9	1269	618.5	536.167
	1425.2	564.167	854.5	1028.79	506.1
	1761.12	517.125	3123.84	692.4	496.286
	1309.6	522.833	842	598.143	515.5
	691	523.5	1161.45	780.267	574
	2943.92	530.625	1610.75	1255.64	516.944
	3820.18	523	572	507	516.438
	566	519.818	1321.11	869.917	517.3
	4648.79	537.778	1325.71	1239.56	524.444
	1624.9	541.125	3780.82	639.667	500.25
	1092	506.286	628	668.4	516.5
	1313.86	525.889	812.5	833.833	519.385
	1137	505.5	1218.07	895	502.4
	1887.45	488	1241.44	514.5	540
	1397.5	518.5	857.143	674.714	505.75
	1195.2	505.357	959.875	602.75	521.571
	2661.8	508.5	2900.35	525.143	532.667
	869	514.6	649.5	497	510
	773.2	502.125	1368.33	585.25	511.957
	1918.46	536	1100.57	577	535
	746.4	515.417	1584.89	745.5	510.692
	3085.86	516.3	1235.33	1130.54	496.5
	820.5	513.4	973.286	674.182	517.5
	2262.83	521.4	518	836.933	492.333
	1376.33	532.467	664.5	759.25	524.667
	1300.5	501.182	1037	1322.8	524.636
	6267.69	508.714	831.4	528.744	515
	2669.94	539	761.75	825.111	537.833
	3481.62	520	2122.07	563.333	506.5
	1467.44	488.5	669.25	552	502.857
	6398.21	513	4579.43	1035.08	505.8
	1270	497.5	1951.91	513	502.417
	1126.75	521.8	2964.74	547	534.4
	2376.67	531	560.353	592.8	525.375
	2564.92	523.364	3293.81	1050.46	544
	1397.12	497	672.75	700	515
	1107.62	581.4	650	874.385	516.5
	3586.76	526.8	1018	854.2	519
	11498.9	475	2209.45	1093.25	531.778
	1737.56	517.6	1795.33	594.6	547.75
	1283	511	706.6	634.25	501
	1427.44	566.583	680.6	653.545	547.889
	932.714	539	1345.11	550.5	592
	629	561.333	1934.75	738.444	511.167
	2712.79	514.429	986	973.214	504.667
	2719.8	517.5	773.667	561.2	526.75
	1871	520.5	1809.4	609.143	560.25
	1686.42	520.154	1938.12	838.25	525.571
	2286.17	512.667	1262.67	701.727	533.571
	1577.67	514.2	1192.5	1069.62	536.2
	1557.86	573.5	3289.41	792.778	496.818
	2681.55	519.125	532	711.286	512.25
	1728.14	521.167	1009.75	1396.32	500
	565.5	527.75	1969.56	540.5	536.833
	1350.22	556.8	1241	668.222	531.571
	2345.2	554	1745.08	625.714	516.25
	973	515	1225	808.222	563.875
	853.667	567	933.286	814.8	649.688
	1016.8	509	1711.67	815.636	532.5
	1013	509	3199.83	544	525.636
	956	524.333	1181.42	544	539.8
	2776.79	533.385	1364.36	605.4	522.222
	1453	516.625	825	812.636	541.125
	4571.24	509	1152.5	515	538.5
	1837.33	529.778	924.6	683.833	555.5
	1551.75	548.75	2472.05	500.25	511
	757	518.3	3059.05	649.25	542.25
	876	460	1336.73	550.333	514.444
	1455	518.154	525	703.375	547.143
	2268.3	497.286	2294.56	565.25	551.667
	1829.5	496.571	732	808.25	538.286
	1424.5	508.923	1988.67	891.4	568
	2003.33	510.8	2542	1307.82	523.75
	3354.57	495.182	2844.75	623.5	544.667
	901	520.895	1027.8	849.5	677.071
	3341.89	523.357	811	837.556	543.522
	1139.75	507.917	1747.69	542	515.5
	4405.25	528.75	668.2	818.083	533.125
	630	529.556	2830.48	500.5	536.1
	769	524.923	675.333	733.143	513
	908	494.5	1527.1	1206.17	518.222
	9159.86	535.625	770.2	512	495.4
	1138.5	526.333	1550.69	1021.85	650.1
	1276.75	503.25	623	690.727	512.889
	1719	521.857	831.5	990.909	506.5
	1230.67	517.684	2064.29	604.833	549.4
	3765.12	507.25	1512.09	682	515
	2010.62	510.667	1301.62	888	516.462
	1471.83	528.3	944	516.667	504.75
	2498.47	520.636	890.5	781.875	531.333
	2240.33	525.875	851.167	1200.07	541.765
	2321.43	502	1147	649	552.2
	2819.94	517.538	1694.8	843.143	516.333
	744.25	518.429	977.5	545	667.333
	882.5	517.4	3016.62	622.667	509.667
	2336.8	508.333	813.333	938.667	515.909
	5361.65	507.25	825	710.333	514
	1321.57	509	1807.62	645.111	524.444
	3703.14	551.333	1032.29	774.643	574
	3208.8	503	2368.13	518	531.231
	3032.26	511.286	1470.56	607.5	537.667
	4072.71	498.2	1035.5	1307.32	515.417
	1932.29	535.111	1317.83	767.667	613.667
	2520.38	548.889	848.667	528	506.333
	1153.57	563.333	566.75	503.5	488
	1565.3	517	2217.48	673	499.455
	3195.22	512.667	1471.31	508	529.286
	3203.8	517.25	584	592.5	531.875
	1488.64	520.556	584.5	852.636	513.667
	1667.5	583	571	568.75	505
	2247.36	499.6	671.5	561	490.556
	6053.68	512.941	1113	582	578.625
	732	515.071	1307.67	936.167	516.833
	1406.25	517	514.25	635	540.353
	1995.62	519.4	1086.75	819.8	498
	719.667	499.667	566.25	714	514.455
	1226.14	509.333	1444.09	560.75	526.5
	3188.17	512.8	567.1	544.667	508.5
	7368.56	534.571	2761.81	678.308	494.5
	3610.06	508.3	1270	1642.23	525.45
	3216.6	507.571	1887.56	913.353	504
	960.25	514.267	895	596.5	497.667
	1214.38	496.375	1537.9	612	539.474
	889.3	520.214	1065.86	837.154	529.25
	855.6	504.5	2073.39	618	515
	2270.75	546	1056.67	662	509.267
	815.5	527.875	512.562	564	528.048
	1211.88	533.286	1557.4	923.6	533.778
	899.857	496	807.2	541.5	516.385
	1816.07	509.615	856	544.6	529.933
	1501.11	520	1507.47	1136.86	516.667
	1298.5	540.8	951.375	997.667	507.588
	3127.78	499.5	1104.85	531.571	529.333
	1155.75	518.3	664	511	503
	617.667	517.4	1485.33	875.462	564
	1263.5	530.167	1121.44	706.333	575.857
	1090	502.2	899	938.889	488
	2016.77	528.167	1078.89	765.714	540.476
	1885.6	532	490.5	560	532.571
	3924.21	527.125	543.571	942.444	478
	1853.82	518.5	1815.93	620.5	531.176
	1647.86	504	961.5	1149.77	537.545
	590	494.5	2246	833.909	598.667
	3869	555.231	945.6	584.5	522.286
	699.333	499.889	909	783.375	561.75
	625	504.692	553	624	565.5
	1580	554.562	758	555.25	523.429
	1951	529.538	1178.56	1613.77	510.286
	1639.56	530.667	818	663.5	506.667
	1059.25	514.364	1386.11	938.667	501.4
	935	512.091	702	692.5	565
	1868.75	546.917	1040.38	909.75	532.375
	1178.73	541.762	899.6	547	500
	1891.44	505.842	1640.25	1124.71	497
	873.25	542.214	642.333	1418.27	516.125
	688.5	525.6	530	742.143	573
	3316.21	496.75	557.25	546	517.5
	662	513.733	1303.11	677	512
	1546.86	514.857	546	745.75	519.636
	1044.4	544.375	521.6	723.059	497.75
	1748	518.667	1002	544.833	532.786
	691	519.875	1872.67	526	519.692
	948.857	531.529	1459	818.467	522.071
	2836.77	524.385	970.429	602	539.4
	3397.2	507.25	2017.12	973.308	512.667
	716	516.111	485	721.133	506.818
	1649.33	535.143	1044.75	656	519.667
	1004	527	579	567	510.833
	869.25	513.25	1713.25	1025	558.375
	1799.78	506	790.5	551.857	533
	2465.24	507.4	1053	1061.21	504.111
	839	517.727	1374.67	715.143	538
	798	488.25	896.8	575.6	546.067
	1005.8	562.462	913.714	822.875	514.5
	3924.67	516	575	519	505.857
	1336.8	531.5	1587.43	934.5	625.5
	1003.5	533.75	1357.92	806.538	529
	1329.2	539.75	2146.75	908.727	534
	1016.88	518.211	802.286	1065.14	564.2
	940.667	480	588.467	933.562	522.778
	1395.57	521.222	1595.08	1418.76	516.609
	4469.24	511.25	1128	921.4	589.444
	1145	514.2	1124.5	637.5	576.333
	1768	533.833	1201.75	707.571	547.769
	1238	519	618	1126.75	612.6
	2461.71	524.9	545	611.333	564.467
	785.5	542.062	655.75	619.833	507.167
	1560	580.333	553.5	659.5	530
	770.667	528.385	4290.83	666.8	509.647
	1202.7	517.9	1407.86	626	521.824
	2777.16	526.375	1638.1	1019.14	519.667
	1292.22	524.182	1949.64	858.778	521.5
	9009.69	510	1511.78	1054.55	569.941
	1152.8	537.286	1242.33	883.882	559.417
	1377.6	491.25	848.75	517	525.5
	1825.45	527.909	985.2	600	547.8
	1112.38	559.167	1198.5	636.8	541.444
	1494.73	539.077	559	855.571	523.556
	536	526.632	918.25	1074.14	511.214
	664.4	554.111	975.667	521.5	509
	2211.45	529.667	799.2	503.5	500.25
	4004.35	534	2500.12	1194.21	562.2
	3409.47	585.714	1109.71	705.889	512.357
	1383.09	516.714	819	1043	558
	749.5	521.938	1688.57	614.5	515.8
	1066.29	513.167	2350.88	691.75	512.455
	1824.44	567.5	1321	556	597
	575.4	543	1383.5	695.167	513.583
	3302.44	534.882	709	795.6	713
	638	571.1	845.5	1132.86	578.286
	1334.67	519.333	1782.53	773.4	533.375
	2102.85	524.333	522	1196	708
	1611.67	521.133	996.714	629.571	564.667
	1275	506.267	1258.3	519.667	511
	3519.88	527.417	1414.64	854.385	493
	2348.71	538.929	758.2	1046.93	529
	1501	496	1567.92	962.818	507.429
	2442	541.118	1227.88	1281.71	508.222
	3002.8	539.9	1683.41	656.6	522.5
	4064.12	537.5	1387.57	1046.22	529.059
	614	493	2054.56	702.667	499
	666	514	664	711	516.763
	1147	526.3	1432.44	572	513.6
	789.167	536.5	1057.83	641.667	515.571
	844.75	518.75	2223.33	745	512.357
	667	518.158	1650.14	1063.67	540.455
	1138.4	625.5	1373.89	820.222	484
	1080.2	505.333	524	503	511.864
	1197.62	524.556	1602.15	550	517
	633	528.538	1039.71	1048.53	504.5
	539	526.5	835	1152.71	508.5
	1535.36	536.5	690.667	630.167	544.25
	2454.23	522.8	1283.83	586.857	517.077
	2179.11	496	1197	799.833	494
	2558.39	505.75	2406.32	707.778	496.375
	2140.64	531.222	2046.1	750.5	498.667
	891.5	509.571	578.312	1097.82	524.2
	1540.36	542.25	1498.88	530.5	494.333
	944.889	554.875	647	611.667	507.571
	784.8	589.667	2191.29	818.75	514.625
	2904.47	521.778	1537.27	544	528.778
	2236.5	524.75	1416	599.75	519.571
	3503.9	519.636	725	668.5	528.545
	904.333	495.5	2098.59	790.429	509
	1577.75	540.1	778.333	1077.75	532.143
	1470.38	525.933	1365.86	628	509.4
	2023.64	523.167	1592.36	735	596.429
	735	537.583	498.5	613.778	514.167
	826.667	533.364	501	845.9	534.615
	850.8	498.5	559	762.375	570.857
	1422.86	526.333	1117.8	903	581.636
	1887.92	513.286	1168.78	670	542.938
	2551.75	569.8	826	626	516.269
	1395.12	526.923	1664.04	834.667	608.615
	2592.42	550.273	1409.58	506	595
	864.667	502.222	951.286	721.5	518.154
	2998.86	498.5	780.333	579	508.333
	1781.5	522.333	1422.38	860.636	582.375
	1041.17	522.714	892.857	630	503.2
	993.333	527	1319.33	693.333	533.5
	1174.75	590.5	1340.11	600	543.333
	1342	539.667	649.5	529	552.417
	1500.75	501	2058.88	503.667	1155.55
	1731.8	539	1445.14	972.786	510
	676.5	538.643	890.4	899.222	613
	1421.18	509	536.25	509.75	614.75
	1950.36	513.545	1263.78	636.25	527.304
	720	521.625	933.75	862.625	528.1
	1680.18	517.444	700.333	687.778	550.636
	1969.18	519.562	2752	545.333	515.143
	3410.19	523.4	720	884	560.4
	8386.94	522.556	554	810	505.6
	1600.92	510.385	534.923	603.714	502.3
	1103.5	521.667	645	655	513
	747.25	507.75	1501.45	710.286	507.154
	1655.64	512.235	744	825.25	537.5
	1497.83	519.862	1625.81	507.6	485
	1903.71	505.286	685	540	521.583
	823.333	506.909	796	889.8	507.5
	4015.74	510.143	584.25	775.333	512.571
	1044.67	520	513.333	735.143	551.091
	2175.2	505.25	1242.29	625.667	512.688
	5578.55	531.667	981.714	497	504.857
	1930.17	517.556	920.5	617	510.4
	3350.48	530.5	3958.22	1465	545.812
	1271.67	510.667	587.667	680	582
	1808.8	508.5	1140	717.857	558.095
	1337.22	514	1128.91	607	510.875
	1597	513.222	853.5	726.8	525.833
	1051.33	516	3713.04	490	587.5
	1219.38	530	1321.1	638.429	535.571
	2460.77	530.462	2752.76	521	509
	2385.62	506.2	1533.45	766.333	515.909
	1769.67	529.167	2755.25	802	558.933
	7954.15	509.7	946.429	675.875	491
	1267.14	517.688	2671.56	545	521
	1039	545.474	1100.33	1300	554.6
	1909.9	526.294	2751.65	984.16	525.75
	3056.38	519.615	1417.64	639	551.667
	1357	511.154	2511	727.167	522.167
	808.75	525.4	1287.73	666.5	509
	3241.4	536.2	616	500.333	567.2
	859.5	531.667	721	562	528
	1136	511.6	857	648.857	536.889
	738.5	524	983.333	532	510.545
	1754.86	558.731	2488.58	591	504.8
	1654.82	523.667	1742.67	616	533.333
	2418.33	526.667	1449.82	726.25	535.061
	1097.17	522	911.5	921.533	506.5
	1242.11	503.5	1847.67	1438.5	528.25
	710	549.778	2030.09	697	526.077
	1403.25	515.571	2049.95	817.778	557
	1531.33	534.5	826.5	820.3	506
	2126.37	510.6	1293.62	660.833	511.75
	930.6	527.5	2946.07	483	527.857
	1860.55	496	582	559.333	524.75
	2158.17	519.231	1266.5	576.5	526.7
	516.75	525.6	676	534.25	543
	5582.29	566.833	526.5	1096.8	532.667
	1466.44	540.955	1350.4	750.75	514.111
	1873.08	586.5	1583.4	974.857	530.696
	1136.86	532.857	1997.29	656	513.533
	612	511.889	1295.56	862.083	517
	734.5	519.167	1898.5	884	508.6
	895.571	500.917	559.375	1349.83	505.571
	1656.92	548.75	2100.14	925.077	522.571
	2244.62	525.2	902.714	635	533.667
	799.333	489	1133	532	511
	896.75	513.625	780	1347.8	512.333
	8197	513	689.75	842.167	514.579
	674.5	530.935	571.833	602	510.5
	3428.4	537.5	1588.64	574.5	527.182
	2839.07	503	1049.45	680.5	680.25
	2981.38	508.1	511.2	917.833	524.692
	6588.31	504	1307.89	708	556.5
	3680.65	543.6	869	826.154	577.429
	954.2	493.111	605	538.667	532.944
	2908.62	527.5	952.833	1145.89	520.333
	2101	534.5	1547.83	1451.2	546.5
	3322.25	519.8	879	996.609	541.062
	1384.88	515.158	1733.18	535	499
	3274.23	482.5	887.667	1129.29	526.444
	1297	500.882	633	1019.73	596.125
	2039.3	557.5	1197.14	1103.4	521.353
	1390.88	518	2500.77	546.8	528.667
	1062.25	494.5	1654.18	837.769	519.25
	708	498.833	1358.36	1389.9	516.5
	1036	534.125	1689.91	734.143	554.545
	1545.44	514.4	676.25	721.167	510.5
	2940.79	500.75	785	545.75	508.5
	823.2	540.538	3702.3	841.4	506.667
	642	518.667	1096	549	505.545
	1170.6	534.188	1371.58	597.5	523.083
	569.5	502.8	1278	1810.17	522.333
	2324.18	562.3	1106.22	566	513.846
	498	510.857	762.667	1476.57	572.5
	865	530	1748.06	1078.25	495.364
	1296	511.333	2889.5	1188.24	503
	2047.19	519.857	2011.14	976.714	477
	1813.86	535.731	899.2	655	503.286
	891	513.6	1857.15	584.5	535.3
	1379	536.833	1034.75	503	492.833
	859.167	497.667	2305	893.167	501.909
	2660.12	514.429	2473.21	577	520.314
	1852.45	534.412	2156.44	901.769	532.636
	1112.25	492.667	505	727.571	520
	1754.18	501.667	972.286	1290.5	513.125
	525.364	509.308	848.25	1305.88	528.722
	5467.24	532.667	1796.08	735.8	541.375
	1028.12	500.591	560	620	489
	623.667	489.455	837	567	508.8
	1183	512	3394.97	639.714	514.833
	3875.94	542.385	1610.92	533	508.2
	2694.56	551.905	1978.56	833.167	516.222
	2331.58	511.417	1060.75	966.6	564.769
	1296	491	1034.67	1233.5	560
	3239.35	493.455	979	505	541.364
	684.333	504.875	1377.3	579	595.4
	1033.8	542.4	685	899.038	501.9
	3766.85	511.75	1022.78	681.6	512.5
	1113.73	522.444	1018.43	1569.39	535.625
	863	492.6	1885.36	791.5	526.583
	567.5	517.778	779	716.4	519.5
	1979.75	492	634	561.571	506.667
	2144.92	538.8	1413.91	1007.92	532
	3324.06	521.692	1971.29	1428.71	525.316
	708	521.368	1122.88	555.833	512.667
	1178.8	509.143	1186.5	1308.73	512.64
	3029.69	494	1301.2	1265	655.75
	1746.67	550	660	1189.13	507.333
	1004.43	504.667	4684.27	629.857	516.889
	1256.83	529	841	973.6	546.714
	2036.55	513	960.286	510.667	510.667
	625.5	514.8	926	816.125	530.429
	1008.4	569.312	813	651.857	526.143
	828.667	509.364	1514.64	1114.71	558
	511	506.4	1367.15	716.5	506.714
	494	513.235	797	673.8	516.476
	1039	510.5	1723.58	688.833	534.143
	2211.93	497.857	760	740	543.714
	1121.62	538.667	1872.64	1112.92	510.143
	2432.75	530.5	2140.1	861.8	532
	1350.6	541	1378.78	679.6	521.455
	834.333	540.5	1186.71	606.667	497.167
	1204.25	553.643	1520.33	1000.4	503.5
	1114.56	508.667	575.5	1148.07	516.75
	598.667	520	2470.62	675.667	507
	1635.78	503.083	1894.93	994.5	502.333
	3382	547.333	1546.58	640.75	544.75
	2134.94	512.8	1597.4	516	525.714
	2466.14	539.25	2082.6	1433.87	516.875
	1093.57	527	712.5	638.333	508.4
	2171.62	530.222	1870	854.222	511.538
	523	573	1626.53	695.571	541.55
	1119.22	528.167	3470.79	514	517.6
	3878.05	516.667	1714.44	626.667	528.462
	966	667.667	1106.17	590.75	500.25
	1970.67	525.462	1137	712.667	520.286
	647.5	542.875	1207.33	820.727	548.333
	1854.11	509.5	1327.09	1589.11	523
	3357.69	529.85	1501.69	1029.5	538.167
	1335.9	512.667	1322.58	1051.07	502.667
	4633.87	534.75	1343.75	639	548.667
	1279	519.333	1438	826.083	541.3
	1550.9	523	1244.64	608.857	511.667
	925.833	571.5	602	632.714	504.857
	1643	553	893.75	591.5	519.222
	742.5	515.438	2577.47	1026.54	518.083
	2071.86	516.111	560	1195.21	827.857
	1524.5	542.667	837	655.75	513.5
	2303.14	523.25	856.833	647	502
	7592.21	498	1077.2	810	529.167
	1956.71	506.455	1320.57	554	545.9
	1195.2	499.5	763	606.5	512.75
	1170.29	514.286	1209.91	655.5	513.643
	1097.17	515.412	641	501	519.875
	1486.43	511.933	868	998.067	535.429
	884	504.1	976.857	545.5	520.25
	746	508.316	2065.67	687.875	558.345
	2776.27	512.556	2648.86	822.25	598.81
	1021	517	755	570	522.727
	1430.5	499	723	515.25	506.529
	826	529.4	1040.17	650.4	518.2
	2509.25	503	5718.24	1018.92	512.111
	876.4	531.458	721	663.25	531.833
	2635.81	544.192	3173.37	633	505.909
	4207.95	522.444	1155.2	724	544.857
	1010.44	559.2	2434.88	511	527.444
	1848.9	478	2161.65	667.125	551.4
	839	506	721.25	895.909	498
	1930.25	529.25	1020.44	655.8	520
	1896.9	508.438	1293	577.167	507.5
	961	534.8	830	776.714	524.875
	3060.36	504.25	587	1236.75	616
	1272.17	509.833	1021.33	676.222	522.3
	642.571	531.143	897.571	851	516.556
	1620	523.067	931.667	1095.86	515.667
	1629.78	510.2	1650.67	687.6	512.667
	1754.83	518.5	640	502	516.5
	1082.89	512	1570.25	657.857	554.562
	2965.75	529	501.75	602.667	527.333
	1438.75	503.667	3966.38	623.222	537.667
	783	518.867	1866.92	789.25	537
	999.5	540.333	1237	1002.5	696.643
	3114.5	536.217	1188.67	1237.29	489
	1449	541.857	598	669.7	521.286
	499	522.857	1426.9	611	508
	1967.27	510.833	500	551	494
	1517.75	567	943.111	761.9	508
	878	510	1334.31	696.6	542
	1358	529.067	1176	963.091	508.25
	752	593.556	1817.24	1129.25	526.478
	1034.22	513.05	1489.92	1348.83	495
	501	498.25	1939.8	496	525.8
	4060.82	514.857	715.333	502	506.8
	2331.13	516.143	1251.33	564.429	509.429
	1821.85	499.643	513.25	656.5	514.75
	1064.67	527.933	1006.25	495.8	544
	2020.6	513.5	1151.18	557.5	512.875
	838.333	498	922.75	1016	510
	748.667	523.733	1005.86	685.8	541.857
	1705.73	536.3	1666.43	1236.47	635.5
	911.5	520.571	1006.4	568.5	510.864
	2321.67	519.375	710.857	792.75	564.2
	2151.12	512	759.5	1862.33	499.75
	992	514	488	523	522
	6344.91	499.625	521	958.857	535.364
	1545.85	522.579	545.533	1374.73	531
	2390.07	528.5	535.9	1093.75	535.625
	1460.25	534.167	501	849.444	508.333
	2118.06	534.667	525	576.833	525.7
	680.5	503.1	511.667	616.2	577
	2540.53	518.5	545	646.5	515.5
	888.4	504.222	472	495	545.957
	2558.9	476	490	617	515.667
	1413	521.6	552.667	525	516.714
	645	539	502.5	735.8	528.333
	851	526	500	501.5	499.5
	573.583	519.75	2019.9	731.364	523.75
	3348.19	497.857	524.333	604.8	528.2
	1189.67	519.4	706	511	510.3
	1768.57	535.529	542.727	893	506.182
	660	560.308	525	748.375	553.2
	2658.71	549.2	530	568.5	564.25
	5600.07	551.278	529	678.273	534.462
	1074.83	506.25	576.091	776.278	561.824
	810.667	514.722	524.25	1036.57	527
	2495.07	519.882	480	506	534.438
	1391.71	520.333	790.5	703.667	530
	1113.43	507	577	803.077	556.167
	834	511.375	1102.5	861	560.2
	1303	516.667	641	723.667	543.909
	2094.44	517	476	1036.88	502.9
	1105	633.5	533	506	535.579
	1410.17	534	1360.08	1065.67	525.667
	961.286	517.5	524.864	568	521.364
	1673.75	511.273	536	912.562	533.75
	1596.57	516.444	1785	833.6	558.889
	1441.8	516.556	564.875	483	515
	1411.1	536.273	610	630	525.2
	4940.2	530.429	524.778	818.727	544.111
	1370.22	519.118	494.75	890.778	512.25
	1249.62	499.5	565	538.75	513.6
	853.286	540.5	528.111	989.6	517
	973.667	517.111	539.333	1352.86	515.154
	513.333	517.238	524	553.8	533.864
	1328.33	512.312	554.182	803.571	493.333
	3210	513.938	486	974.091	551.571
	963.8	524	564.5	852.8	526.947
	755.833	495	563	1066.76	507.714
	965.286	503.167	499	700	522.75
	3285.37	510.909	493	872.267	533.417
	1387.5	501.625	557.857	1202.13	516
	2319.2	500.5	449	649.222	506
	1075.38	498.875	523	646.4	514.667
	936	559	543.333	1200.79	523
	913.75	531.6	718.556	779	497
	2163.73	539	467	689.333	523.474
	9608.91	509.333	1275.36	1018.53	576
	803	513.5	889.308	676	571.556
	1460	503.5	1320.77	932.5	601.789
	1803.6	510.444	566.417	1074.48	495.75
	2885.44	512.211	1609.84	672.625	503.778
	1123.6	500	516.5	626	541.25
	1462	531.167	1190.24	652.842	513
	1708.1	509.75	542.467	482.667	532.059
	2001.11	517	525.158	723.889	518.182
	1547.38	531.6	505	545.2	546.6
	2152.54	529.714	492.5	515	525.556
	1953	518.714	538	580	554
	1508.11	658	475	831.867	850.917
	1382.12	499.312	504.333	633.417	507.4
	2528.44	565.8	921.917	719.111	519
	1685.89	500.688	538.087	585	538.857
	2065.58	517.2	541	931.188	651.533
	700	528.5	535.5	934.083	622.562
	2016.67	509.5	544.5	591	517.9
	887	524	509.333	1073	526.444
	2932.42	507.429	536	626.667	553.353
	1240	506.727	601	549.667	523.5
	1393	524.125	496	632.5	542.375
	1536.14	548.818	538.5	1712.77	529.727
	2158.31	520.296	496.2	635.75	508.4
	2426	568.857	489	557.75	520.923
	3705.1	504.909	618	742.889	506
	1696.1	516.667	483.333	497	514.75
	731	525.8	785	667.444	646.8
	5042.55	546.333	703	507.5	557.625
	874	516.6	556	1269.95	514
	4172.94	546	589	1553.07	542.333
	671	542.071	507	629.5	532.8
	988.833	542	545.429	1155.41	511.667
	1149.62	508.25	567.333	708.5	489
	1637.75	524.5	539.333	711.667	531.4
	2221.62	510.923	907	561.333	548.5
	1284.33	536.077	610	506.375	554.75
	3740.43	514.643	580	641.6	621.062
	4924.47	527.182	492	1162.62	537.375
	597	528.5	542.167	568	549.105
	1167.69	517.8	1035.67	668.667	564.28
	2451.36	496	780.1	1311	533.25
	2233.12	498.727	519	975.786	539.167
	1263	511	974.875	491	544.778
	1995.29	505.4	1248.5	520.4	543.647
	2357.58	506.5	535.333	826	531.556
	2239.15	534.3	463	536	537
	2624.6	503.083	505	568	519.692
	4574.2	507	535	1281.81	512.5
	3448.93	508.333	572	515.5	514.667
	1977.88	531.727	524	657.4	514.444
	2097.4	494.429	513	779.333	515
	863.8	527.188	2266.3	533.4	528
	3644.72	512.833	504	800	516.333
	1601	514.615	517.667	875.917	514
	1041	515.333	523	1242.89	519.8
	2744.15	511.188	529	844	488
	2138.11	525.6	847.333	890.308	549.429
	2839	491.6	1844.57	968.462	500.692
	2887.91	509.333	448	1052.31	543.25
	5092.06	522.75	490.5	704.5	537.714
	1172.6	497.857	522	513	645.143
	2974.75	499	801.579	1587.5	539.429
	1355.29	505	591.333	655.556	489.5
	710.667	531.25	505	835.333	535.4
	1397.62	547.8	734.062	954.643	537.625
	1272.5	508	936	863.8	549.273
	3560.56	539	535	724.714	547.333
	730	517.75	535.85	498	545.083
	1112.33	515.769	535	776.308	519
	2231.7	550	489	805.875	514
	2277.93	513.333	1452.27	1224.07	523
	1368.62	519.2	477	623.6	513.267
	1894	566.286	877.769	648.667	572.545
	1116.4	494.75	503	586.5	536.619
	4460.29	545.8	514	737	537.615
	4093.11	511.2	735	574.4	520.308
	1163	500.75	505	1355.06	532.25
	855	545.667	583	1508.68	531.8
	760	527.778	1474.86	566.5	502.4
	1257	519.667	510	793.833	526.333
	698.25	496.25	1052.2	1754.07	516.538
	1627.22	509.9	1393.21	1115.42	495.167
	1066.5	520.111	2541.96	546.5	521.714
	4776.85	511	486	758.4	575.045
	1744.14	495	532	518	557.25
	2283	513	1303	563	562.167
	1891.22	548	532.333	759.769	493
	1831.67	496	509	575.333	526
	4163.19	545.5	638.2	508	526.84
	1033.5	508.889	1541.93	857.9	567.143
	2767.15	528.182	512	507.5	528.4
	4172.4	555.571	537	573	567.333
	545.667	506.375	512.083	893.1	532.182
	1406.12	509.625	592.7	681.444	552.4
	952.333	515.5	488	586	502
	2691.43	505.286	511	540.5	521.444
	1577	510.5	522.5	712.8	498
	1013	531.667	545.5	490	527
	2800.57	535	539	1453.5	552.692
	797.667	530.588	483	1141.29	510.143
	1478.14	521.667	505	731.5	495
	3226.94	517.2	539	520	529
	1314.67	551.667	599	1005	539.048
	719.5	511.3	563	1158.63	513
	3888.41	515.214	525.959	607.778	510.5
	1568.89	527	1738.38	794.1	525
	1203.33	536.652	532.75	1012.28	712.375
	1423.67	582	615	642	533.947
	1072	515.833	542.018	532.333	540.9
	944.4	502	1085.27	682.167	513.143
	2302.92	510.2	516.308	818.429	521.412
	3236.06	520.125	531.231	717.714	514.273
	1022.8	553	517.333	648	523.682
	2292.23	533.2	1573.21	1721.65	528.75
	2039.23	522.167	573.5	943.818	522.75
	590	507	607	525	560.714
	712.167	512.111	624	639.286	551.778
	1421.17	528	874.889	635.3	518.167
	2701.38	496.5	539	1022.09	523.333
	817.2	571.5	478	873	528.125
	2406.62	512.455	548.4	722.6	550.625
	1458.67	537.727	515.571	1133.58	503.6
	1227.5	525.75	583.059	835.4	517.8
	1141	544	572	1071.44	526.111
	942	527.167	492.5	821.769	524
	2211.17	513.667	521	799.5	504
	2795.4	563	1173	763.5	519.444
	1553.86	507.429	588	600.6	503.9
	1609.71	495.5	525	994.077	496.25
	2131.7	526.375	501	502	519.364
	2528	508.833	644	1274.82	522
	3479.89	510.467	496.5	703	530.8
	3239.43	514	498.25	501	536.5
	1209.38	497.333	534	659	492
	1997.5	510.714	493	1702.3	538.429
	1631.83	499	546.429	493	601.333
	1507.71	489.833	702.6	713.375	671.667
	2671.44	529.818	1253.05	619.5	517
	8084.38	495.333	1774.22	786.483	520.526
	587	504.75	766	641.5	550
	918.333	495.625	683.833	499.111	545.536
	1370.86	505	574.333	784.222	511.6
	1959.12	503	568.667	1058.62	583.062
	3089	515.714	2120.09	953.9	533
	1268.5	518.714	1396.47	1100.77	520.333
	527	539	1200.31	648	522.857
	5575.71	546.643	726	539	524.2
	882	539.875	1296.53	1197.83	552.222
	1002.5	552.5	1409.78	1238.95	515.25
	1276.67	536.25	4434.59	593.4	537.222
	2113.08	513.5	763.111	529.6	519.25
	1394	529.444	1040.42	538	527.714
	1037	499.833	2789.44	1112.71	519.143
	1544.4	540.667	707.4	713.5	539.5
	1030.5	503.25	1045.33	500.5	517.833
	780.333	491	2809.29	495	522
	1069.57	523.714	800.714	792.091	490.667
	1535.33	572.333	1326	479	515.143
	2017.1	652.2	549	568.333	532.8
	928	511.25	1756.08	515.333	530.8
	894	535.25	1035.38	842.556	524.556
	2190.75	544.211	654.5	545.333	580.714
	2548.17	482	921.556	1079.3	585.5
	2124.22	516.75	1164.45	661.5	567.875
	1026	507.5	858.8	834.5	541
	2270.77	517.5	482	742.6	534.5
	1465.29	552.667	672.5	1187.36	578.667
	656	527.625	1173.5	513.667	525.714
	3053.5	531	2220.62	972.923	544.667
	831	572	1830.25	1245.75	511.5
	2035	504.889	1955.53	953.538	623.818
	5066.48	522.5	1268.94	777.667	520.375
	912	520.167	3347.64	922.7	531.6
	4190.13	508.286	1442.78	505.333	500.333
	1473	502.5	693.111	1574.87	536.333
	2626.8	507.333	1923.13	603	574.25
	2586.67	530.211	1635.2	1243.93	559.333
	695	539.25	476	871.154	534.812
	2003.21	532.25	1032.5	802.833	518.381
	1528	527	1873	581	497
	2579.38	529.5	503	1237.69	532.4
	928.25	513.556	548	683.143	529.769
	3695.22	563.4	549.875	504	524
	6861.92	526.562	576	759.143	560.214
	1099.83	501	559	644	508.333
	833.75	517	542.429	1333	504.167
	906.5	553.19	516	851.909	519.643
	9837.52	529.25	3362	724.833	576
	821.75	523.333	567	1144.43	519.615
	1601.85	523.833	844.375	788.8	528.857
	1653.44	520.625	555	495.5	614.955
	1228	522.714	508.667	607	497.4
	1665.78	542.5	646	794.385	559.333
	2232.67	532.65	977.6	788.286	567.438
	1962	518	540.828	750.75	493.5
	605	514.875	539.333	908.818	512.9
	990	516.857	539.818	532.667	481.5
	1505.71	522.312	819.5	920.571	524
	5378.54	511.25	679.875	519	543.75
	2599.24	511.643	540.667	716	537.667
	1106.75	507.667	781	637.667	525
	1797	508.071	533.143	1047.35	500.765
	1596.8	513.571	543	528	551.812
	1109.6	491.5	544.238	785.889	524.75
	1716.57	517	538.882	1002.69	508
	3778.53	520.857	821.333	742.889	523.533
	2734.7	523	1401.79	530	502.25
	733	520.3	1021.58	736	532.2
	1213.78	528.556	941.909	1139.38	542
	3028.19	518	867	577.875	523
	1339.06	511.067	800.571	513	535.125
	2216.75	564.5	701.333	929.25	537
	948	564.167	576.833	762	533.727
	3330.75	516.333	508	502	529.667
	955	550	544.611	1119.69	970.933
	2005.6	531.333	534.167	539.143	499.2
	1398.4	521.7	524.333	600.556	537.917
	1591.4	523.875	555.75	802	507.125
	1649	492	544	1702.6	562.615
	747	482.5	1033.36	597.4	529.5
	1455	527.5	555	790.286	503.211
	3713.22	551.6	570.667	515.75	554.5
	2103.14	497.4	641.333	1155.53	541.667
	8329.12	545.833	503.75	723.818	533.333
	1029	537.111	1519.92	667.75	544.364
	739.25	526.143	536.4	775.5	521.5
	931.5	534.278	587.5	826	501.6
	3267.3	521.5	544.467	1026.23	527
	1636	520.143	511	583.25	530
	2485.42	497.333	504	1193.94	532
	715.5	499	572	825.857	544.8
	1945	508.833	2356.9	636.214	541.167
	1878.46	525	791.333	643	531.083
	944	517.2	600	832	509
	3441.92	505.667	523	897.714	551.875
	3120.57	517	543.926	884.143	515.714
	918	538.727	543.182	678	524.125
	1138.4	540.667	525.458	519.5	567.286
	1081.8	524.8	511	584.333	521.048
	2131.78	515.25	495	661.75	630.2
	1194.18	476	520.857	1182.53	497
	1555.25	501.143	707.5	815.429	507.143
	3508.46	542.133	840.571	821	486
	3313.07	495.2	901.125	734.6	515.308
	1639.29	519	525.2	1131.47	524.636
	2029.18	522.25	1760.77	611.5	528.636
	624.25	517.308	905.714	634	536.381
	3151.43	523.158	480	543	520.238
	3829	514.714	495	856.417	535.727
	2101.9	515	506	629.667	535.235
	1914.25	507.778	504	1319.14	516
	1222	541.938	1051.43	1259.18	527.133
	3106	500.5	512	651.286	534.75
	2703.38	564	583	682.667	512.733
	1285.75	535.556	523	519	477
	805.5	523.5	535.538	1090.56	538
	2003	521.25	524	992.091	552.5
	1356.8	513.125	517.9	1784.04	528.5
	1599.75	509.625	486	1312.76	535.5
	1932.67	530	513.5	1738.05	504
	952.333	465	937.4	1000.45	506
	934.5	542.8	601	1058.86	535.32
	727.25	509.667	521	491	492
	673	512	868.75	631.5	513
	3746.59	511.542	915.2	703.222	576
	2599.07	502.25	1696.4	651.75	546.5
	1589.78	589	1358.31	555	544.3
	1560.67	542.8	1465	536.333	541.684
[truncated: 4,066 more rows]

## Sheet: Figure S5b
Tip1Mal3-FL	Tip1-Mal3-dIRD_2	Tip1-Mal3-CH_IDR1	Tip1-Mal3-d_IDR12	Tip1-Mal3-d_IDR1	Tip1-Mal3-CH
7393.81	1145	553	492.333	501	495.5
9780.5	1390	530	530	534	490
12330.7	1348.67	654	500	527.25	506
5674	4423	522	501.5	518	593.667
16337	1255	533.25	497.6	500.5	503.5
14627	1967	550.25	509	514	536
11191	1492.5	529	538	548	608.833
28209.7	573.5	548.5	510	503	660.333
16705.2	863	499.6	493	491.25	502
12494	830.25	552.167	489	549	626
21308	1560.5	835	552.6	503.5	553
12560	1522	959.667	561	549	518.667
13421.3	802.5	514.5	532	515	495
3901	619.25	513	551	534	482
2193.5	1294	586	524	513	500.5
17781	1395	504	525	496	522
10589	1734	614	517	515	523
57210	957.2	515	533.5	498.625	604
4051.5	1014.67	502	488	480	514.4
6020.5	880.5	505	501	521	484.5
6796	726	637.5	543.667	510.75	543
23424	698	807	521	499	565.75
36180.2	672	519	476	518	492
19354.2	3202	592	496	512.5	495.5
23477	2833	535.5	523.5	524.286	533
25974.8	512	511.75	499	519	495
37860.7	1216.75	516	499	536	496
36381	640.8	541	572	567	495
8268	852	523	512	517	489.5
12730	4842.5	511	660.5	501	488
10018.3	903	497	490	518.889	508.571
22049.2	752.5	546	523	524	541.5
12393	1213	641	513.8	549	541.5
23220.5	1572	513	502	510	494
48606	7411	528	657.5	552.5	560
27187	1196.33	490	750	504	542.5
45500.2	571	533.5	537	499	499
12601	4974	495	456	499.4	505
11611	521	503	558	506.167	477
42127	767	506	513	501.4	509
14699.5	721.5	534.75	590.143	605	542
19643	1401	508	517.5	514	494.143
37917.8	1149	544	539	482	497
21338	854	491	518	503	546
38064	873	508	512	499	565.5
19819	1066	509	489	512.37	515
25800	2112	509.5	503	502	532.5
38815	1267	515	563	518	535
8870.75	823	513	559	517.4	507.75
27193.7	614	1187	507	531.333	746.5
44703	1537.5	525	554	517	513
40311	611	522.25	559	502.667	840
51165.5	724.5	516	512.857	517	520
8872.25	1337.33	506	553.167	491	521
12069.5	713.857	526	521	497.75	527.286
34158.2	1019.5	517	589	475	513
22657.8	1328	480	512.25	506	511
23671	1541	491	501.667	535	490
13035.9	1300	495	487	555	539.5
24758	2958	540.4	512	507	489.5
9329.25	1372	500	498	615.25	594
2437	892.25	492	582	550.5	521.25
16130.5	2729.67	479	557	496	486
22676	1245.5	639	504	558.667	504
58015	1872	505	479	545.5	579
21559	1688	519	508	547.75	543.5
29368.8	983	704	486	513	514.222
9899	501	501.333	490	632	498.667
28029	844	481	502.667	507	505
34791	1029	495	476.25	557.5	526
15730.2	1518	513	556.5	517	503.5
8149	592	519	491	504	509.5
8840	1892	551	509	517	544
39972.3	841.25	581	704.545	499	477
15398.7	1331.33	507	531.5	515	495
18885.3	1893.67	500.75	546.5	537	518.75
14745	920	497	1166.48	490.75	635
23842	1456	689	541	472	562.5
33992	1565.67	505.333	467	508	555
23182.3	836.5	492.333	569.333	513	529.5
34318	2358	559	483	495	508.4
10547	995	581	521.333	500	504
22620	1279.2	500	599.5	492.5	571
38249	1433.67	680	541.5	607	542.5
27870.5	1518	528.75	557	516	494.333
23180	1661.33	508.286	607	517	500
37413	868	496	507	496.333	529
25436.6	697	495	495	496	530
18799	752.8	634	484	479	714
22397	932.333	511	523	521.667	529
19563.5	571	506	647	538	498
12480	1792	528.5	558.5	517	600
31972	1553	520	508	507	509
14131.5	2160	522	499	484	595
17563.8	3144	485	516.571	505	499
57709.8	594	502	509	519.286	525.667
37294	2074	508	504.5	527	592
13003.3	982	517	719.5	507.5	553.333
4425	702.5	510.25	510.333	489	566
30460.5	1272	531.4	508	508	503
25729	1726.5	537.333	513.333	504.4	511.5
43510	1459	502	558.286	489.25	503.5
26512	1264	517	517	523.25	821
8226	571.667	527	510	491.333	532
28105.3	573.5	464	512.556	500	543.333
18053	725	520.5	516	529.8	508.5
18750	736	527	503.167	488	511.818
12231.4	693	505	505	528	507.4
41805.5	635.429	514.5	517.222	490	576
29796	1126	517	515.5	501	525.4
20119	710.5	498	507	504.6	529.667
10441.3	963	517	498	518.25	510
9434	1634	528.75	552	547.5	831
35187.5	1897	564.5	511	526	537.1
22003	820	550.333	524	521.333	493
30953	1271.67	499	478	505	487
24559.3	1087.67	499	503	507	518.833
35475	1986.5	518	521	498	494
23715	1189.75	490.5	531	556	517
20165.5	1499	512	517	733	542
4629.33	877	551	500.5	523	502
33684	1002	524	510.5	490.333	486
20476	1069	498.4	555	539.333	504.4
30999	2330.11	540.5	514	506.25	512
7516.5	1693.6	508.5	579.667	556	521
30491	1058.5	552.833	513	487	510
10084.2	711.615	502.333	501	502.667	546.5
14851	880	642	518	530	560.75
21555	656	508	489	504.5	491
23611.5	704.25	522.5	508.857	520	497
21117	1437	575.667	506	504	537
39268.3	633	684	495	493	516.25
19931	851	540.5	495.833	540	528
16144	589	513.5	601	532	504
23616	1686.33	645	480	497.5	531.333
25351	1336.75	2036	522.5	496	587.5
6942	704	534.8	501.333	518.5	503.7
20768	608.625	507.857	776	496	601
12781.2	2114	493	560.5	503.333	508.833
29015.2	979.25	520	533	509	640
21802	767	489	515.5	518	495
41224	3648	502.5	492	491	509
5485	1249	498.25	594	535	511
24632.5	571.5	542.833	493.333	498	577.2
18509	2200	517	499	513.6	551
13155	1445	529.571	609	529.8	526.5
21469	1837.67	562	516	498.5	568.25
10255	999.833	580	534.875	528	506
21760.5	591.5	499	478	512	516.75
12866	1263	499	478	484	492
13933.2	938	503.333	529.636	505.333	533.5
6512	1011.5	561	515	535	507
14036.3	1207	483	505.333	481	573
20972	3373	505.6	715	496.333	519
15160.8	2714.67	479	487	494.667	498.2
15774	942	512.5	474	526	667.333
22524	1186	489	537	547.5	501
4837.5	1476	479	518	529.5	509.8
3800.5	955	711	551.92	510.875	667
12690.1	1007	493.667	515	511	528.25
9951	713	487	507	590	668
15997	1460	551.5	544.857	506.667	524
8795.75	1736.57	582.333	552.5	496	1826
29448	907	520	496	494	497
12396	876	502	508	527	525
2069	790	500.5	519	535	501
18831.5	1329	506	506.167	520.5	502
58175	3166	498	518	492.5	506
43973.5	780	523.357	530	488	536.5
28320	607	564	533.333	502	538
29037	3285.36	500.333	492.667	518	505
30648	801.5	510.5	614	573	515.2
16135	1936.5	506.5	510.333	490	549
4565.5	1223	520	508.167	510	501
29696	820	556	524.333	531.75	492
22611.3	882	525.333	519.333	479	551
14589.4	4541.33	547	873	581	514
20174	944.25	511.667	898	494.333	549.211
32799	1298.33	648	785	501	517
6320	677	834.959	1038	501.5	515
18708	1300.33	732.667	565	512.5	597
10530	2848	498.667	562	510	521.5
3084.33	1023	504	1189	522.333	516
19518	1210	474	556	510	663.667
34178.2	994.333	537	811	506	503
15511.2	2135	557.667	862.5	505	532
12715.7	901.667	520.5	663	491.4	515.25
11540	1076.5	544	653.5	491.5	495
22174.5	1311	492	518	503.333	538
15919	1208	530	539	469	453.5
9042.25	1368	505	617	503.6	524
22157.5	2006.33	863	505.5	470	495.333
7018	1887.67	505	494	496	482
22189	843.667	490	499	492	494.5
19756.5	2616.33	534	550	477	575.75
37832	726.75	523.25	496	564	593.667
15862	2051	511.2	508.667	496.444	487.5
16559	896	491.75	493	484	524.5
12632.5	1457	499	493	499.5	534.2
10657	1619.33	626.333	486	506.333	510.778
31839	2049	524.5	510.5	528	480
6047.25	1140	573	570	538	517
8217	1567	488	528	455	514
23929	1372	482	553	494	491
8159.5	2599	499	552	539	518.2
18508	566	626	508	502.5	488
13371.6	1552	575	509	545	499
24170.3	1487	494	538.333	494	555.333
15790.5	2295	491.5	502.5	531	527.333
20732	878	503.8	1675.78	507.5	560
18882.8	1202.33	505.167	633	503	491
38196	766	498	513.667	501	502.333
28425	825	502.5	800.75	515	507.667
33222	759.667	535.5	504.5	490.667	511
51818	1532	501	532.333	543	518
14869	1259	507	489.5	494	514
18196	875.75	647.333	663.5	500	506
22662	1440	492	619.5	510.5	502
9395.67	1589	552.333	549	496	499
22684.5	1305	593	718.333	497.5	525
14047	813.25	527.5	487	472	486
35876	1058.5	494	595.25	513	514.5
24043.2	975.333	521	534.5	514.5	522.6
40021	496.5	491	547	587	511.75
28368.5	930	764	489	537	538
19652.8	720.5	515.333	626.667	511.5	514.5
14822	568.5	540	542.5	506.857	520
5251	2258.4	555.667	580	520	512.5
27592.5	1603	581.6	488	502	515
9579	659.75	539.6	545.5	555	513.667
23184.8	735	483.5	659	500	517.5
8643	655.667	512	507	514	535.333
16100.4	1123.5	520.4	549	571	514.333
31363	1442.25	523.5	520.25	522	498
26547	1850	494	518	512	491
26384	1679	520	570	502.5	541
20592	2144	544	523.833	476	566.5
20103	535	499.5	482	502.5	547.5
13705	1031.5	521	554.286	562	528
8152	596.8	616	500.286	582.5	550.125
24907.6	948	508.667	559	612	502
15579.5	744	521	517.5	492	530
24927	1031.6	636.667	584.6	572	513.5
53565	648	503	524	508	504
18585.5	1539.33	565	494	560	510
42315	1232.5	740.5	517	492	550.5
34894	819	551	1176.26	503.333	526.8
25723	989	509.571	611	486	969
13813	851.75	490.333	479.5	531.857	508
46811	1065	509	525	488	545
4244	552.333	497	508	509.6	520.5
26373.5	907	496	512.75	524.8	506
36868	761.625	602	522	516	510.2
24113.5	4011	519.667	528.636	507.167	506.333
30845.5	976	521	486	505.5	477
18808.8	1391	510	727	504	519
16162	631.5	578	653.6	514.667	502
17024	1490.5	509.5	579.5	498.5	533.5
23335	1130.4	508	818.333	497.6	491
27231	2037	507	533	502.6	497
38948	1280	524	584	491	511
24994	952	505	560	529	500.5
18364	942.75	520.5	498	518	494.5
10584.3	988.5	748	476	520.833	488
38660	1703	519.75	507.5	508	506
43953	826	521	502.8	510	522
16479	4502.5	494	560	483	500
20989	876	491	494	510.5	561
6317.5	1354	629.9	510	504.5	519
36920.8	1186	486	746	515.824	476
7980.5	1847	503	842	509	515
24488	2189	505.5	505	528	508
21968.2	541	509.25	565	498	525
34626	1218	490.4	627	513	482.5
29210	1108	508.333	511	509	513.5
24234	855	515	553	570.833	532
31156	747.6	516	576	501	481
29056.5	2105.25	498	542.5	511	516
30457	772	691	493.5	527.75	476
15560.2	1116.75	512.5	504.667	498.667	608
18808	600	533	553.5	568.667	676
11741.7	900.5	498.5	539.667	497.5	520.667
10073	1261	486	504	547	513
34461	1497	499	675	528.667	505
10277	844	618.5	914.667	487	499
8635.5	943.2	485.5	497	510	497
18135.2	607	520	757	511.5	496.875
20527.8	507	554	581	474	519
2538.64	970	509.571	494	536	633
31940	2070.09	512.5	513.667	499.1	523
41632.5	865	515	497	506.8	509.333
15082.7	1242	597.5	517	520	536
50658.9	1145	617	514	503.889	535
39452.5	1511.5	488	629.333	456	589.5
1519	704.333	538.5	901.083	511.6	507.5
11959.2	1240	551.75	547.143	504.333	514
3851	559	538	496.667	504.333	492
3139	1119	538	521	494	547.5
30471.5	1264	497	534	510	511
16968	3798	518	619	503	510
13921.7	1875	504	508	496	488
12539	4019.12	526.2	486	572.5	537
28789	1887	508	594	476	594
36514	1177	542.333	613	491	522.667
14033	920.667	509	990	497	527
17194	740	572	535.667	514	504.5
26173	1016	500.667	614	500.75	551
18833.5	1216.67	491	522	522	513
20097	2673	530.667	522.667	553	508.75
27700.5	2121	522	526.833	547	649
13326.5	869	500	1308.67	504.75	527
14984.5	673	513.5	507	517	560
19643	976	517.5	525	618	539.5
14231	835	490.25	524	495	628
14397	953.667	500.5	521	510	508.5
11872	863	484.5	499	521.5	514.438
35084.2	1453	499	509	510	532.75
56212	1408	497	511.333	514	539
11037.5	782	593.5	724	532	644.5
30188	600	518	603.333	467	515
3569.33	1528	517	513	493.5	551.333
13184.5	772	503	507.625	531	483
44853	1400.67	500.375	522	538	509
7558	6107	485	632	527	573
13331.5	1174	521	546.25	513	564
10097	1084.75	545.5	530.167	521	502
23641	2719	531	505	542	523
27962	821.333	546.4	519.8	524	484
24791.3	2351.5	496.667	501.2	504	481
17139.3	1126.25	510	568.5	504.333	510
9715	2115	531.25	524.25	506	517.5
13150	1959	527.8	832	517	512
7163	1648	551.5	770	518	509
26960	2536	515.143	564.5	502.333	509
30178	592	482	501	527	524
14956	559	1319.75	536	517	498
10726.7	1826.5	526	521	507	694
31333	1334.17	602	646	510.5	510.75
13783.3	1304	518.25	562	535	496
4378.29	1020	544	507.5	508	501
26498.5	1027.57	632	530.5	509	540
32539	600	519	514	553.75	516
36769	579	533	525.133	548.667	509
31565.5	1864	499	657.857	492.5	520
17854	1578	500.2	500.333	488	515.5
4812.5	10690	506	514.333	501.5	506
16737	2655	541	662	509	500
38660	690.333	526	462	506.667	540
20736.5	965	537.5	605.25	505	486
5479	914	507	550	569	549.286
18950	3779	498	520	514	486.5
21355	960	604	473	504	580
28966	624	502	530.25	488	615
21673	675	473	621	500.333	506
17618.5	527	496	531	497	512.5
17819	779	508	510.667	475	519.75
26107	3037	516.5	525	519.25	495
31014	4144.33	586	517	519	502
33264	1492	534.833	527	520.333	536
14704	1260	521.5	497.889	481	512
11475	1214	1035	510	508.2	507.667
31643.6	590	502	522	508	502.75
29312.5	549.5	614.5	490	516.667	722
14206	838	506	493	572	517
13518	1897	525	501	501.4	528.286
7171.33	953.667	496	553	514	530
41746	830	662.25	604.333	509.5	507
16812.5	1549.5	499	830	499	608
30228	1419	589	685	492	582
10215.6	629	481	505.75	542	533
22413.4	948	564.857	499	522.5	799
11601	965	513	543.562	510	527.333
15448	968.5	522	491	530	495
33845.5	848.5	498	564	483.5	607
6002.75	1288	658	516	551	624
40999	1159	504	495	512.5	490.333
37116	811	496.75	520	493.5	496.5
563.8	1988.83	503	516	517	500
33777	1262	657	534	484	537.333
39062	1642	954	570	514	496.5
4244	1973.5	509	565	492	499.333
20333.5	837	552.75	538.5	599	505
19819	1042.75	522.5	482	509	635.75
11461	644.4	480	521	522.6	502
7480	839	527	501	503	497.333
24335	1657	534.667	478	495	525
13353	966	575.333	553	509	516
5123	799	534	528.25	523	482
10472.7	660.25	545	591	540.5	505
24558	557.667	494	523	536.667	501
10397	1495	518.667	653.889	502	572.5
7789.25	1148	564	590	499.5	513.5
26031	1299	520	502	501.571	518.2
15481	1630	495	536	493	587.222
22414	938	507.75	485	513	493.75
35290	1377	520	540.286	513	489.5
4713	971	514	520	517.333	553.2
18686	1236.33	545.667	551	505	504
31601	1623	491	507.75	508	538
10310.5	832	537	766.5	466	488
19678	2120	504	522	511	510.5
21842	2110	650	578	742.333	512
12273.5	1055	545	469	499	489.5
34397.8	1020	620	513	522	556
32947	1922	502	507.5	506	701.5
35937	1338.33	488.5	501	561.818	490
3477.67	1685	656.75	502	530.545	484.5
15773	700	492	580	520	808
7941	660	514	517	541	519
25941.5	2513	499	732.9	513	517.5
26219	656	572	538	510.75	485
22291.7	930.25	482	502	518.9	486
10371	657	547	495	487	522.5
15677	534.5	514.75	484	520	496
12596	1403	508.571	520	526.333	507
18449.7	1179	486	500	513	525.429
28241	2194	524	532	521	560
16024	600.667	1043.5	502	502.75	512
20344.5	1243	495.5	517	533	518
9448	818	513	516	512.75	816
1313.67	613.5	522	495	514	546.5
11597	838.75	493	540.833	478	539
6625	999	508.333	657	556.8	502
38938.3	1502	531.667	522	496	500.5
8682	837	515	579.5	504	488
24955	804.5	508.25	505.25	493	496
16686.2	877	474	563.8	495	504
36004	1091	514	554.333	509	508.2
17484	1056	966.667	514.5	501	538
4508	1119	493	523.25	513.5	485.333
3612	566.5	511	657.833	511.5	490
32194	988	541.6	520	495	518
28117	707.5	512	573	585	537.5
16196.5	1154	485	498.25	510	569
25383	998.333	515.5	563.2	520	630
18085	912.5	496	525.333	478	492.5
18918	1222	510	676	514	500
36672.7	877.5	500	534	492	514.333
20182	1143.75	501	590.625	477	499
5066	928.833	507	550.5	515.75	503.667
29417	1015.67	564	515.667	479	516
12491	5480.5	538	518.6	497.75	502
17628	1654	528	485.5	497.5	689.8
4841.5	1216	485	488.667	512	476.5
11194.3	1278	518	541	509	490
23297.8	1172	500	494	521	506
25280.8	665	565	524.333	464	560
6599.33	1095	513	569.333	576.5	499.5
15345.2	1528	548	497.333	657	522.5
8017	1452.5	532	508.5	521.462	531.6
27964	774	512	492.5	488	524.25
20119.5	921.5	538.75	495	506	528.5
5563	7669.5	616	470	523	597.25
26990	4240.5	504	568.667	519.333	489
21258.2	722.5	504.5	498	534.5	645
15970	896	510.667	484	512	506
39928	1083	666	587	494.5	512.5
38979.7	1075	543.786	510.5	507	507
32247	1287.5	489	608	540	486
3161	2761.35	541.25	508	473	626
20671.8	646	524.556	511	512	896
26635.3	730	501.75	494.5	500.333	504
26689	908	513.5	497	544.8	526
15495.7	1421.33	652	508	482	509
24114	1199.25	498	502.5	527	500
25134.5	782.75	498.5	508	509	751.667
41003.5	1053.8	500	514.5	497	551
10418	782	571	609.5	528.333	786
11789	2274.5	521	552.5	517.5	495.25
9418	1222.5	516	511	507	533
31052	752	509	914.5	515.5	506.333
26805	1444.67	500	508.5	541	716
19861	553.333	525	599.25	502	518
15085	753	557.75	509.333	523	515
18794	1632.5	505	523	494	686.143
47414	797	525.143	517	512	493.5
14300.5	1998.5	508.333	573	495.5	550.5
19891.3	728	500.667	505	478	511.5
40400	675.5	622	546	527.8	554.5
6192	1633	815	480	532	633
27695	777	524.143	509.667	511	503.5
52186	1441	524.5	531	525.4	506
27497	654.5	530.875	490	497	506.75
4170	1161	642	515.5	515	488.667
14382	670	527	595	517.5	494
23652	960.333	506	507	473	469
4514	1672.5	515	483	501	507.5
34731.5	1400.5	506	484	495	505.5
25682	545.143	516	476	549	470
23782	588	512	618	570	548.8
12593	586	624	518	516	519.8
20061	1968	524.25	553	496.333	712.5
14544.2	1807.33	506	521	612	530.143
13358	1157.5	562.095	511.25	504	639.5
7122	574.5	540.75	531	522	517.5
4789	1536.5	538	581	514.111	485
18597.7	475	507.5	581.5	494	591
11938	2006	535.4	495	514.125	496
24380.7	799.5	492	499	521.333	643
39273	1655	524.5	511	495	524
5650	1469	544	571	482	516.526
33497	685	702	613	509	621
29222.7	1239	523	752	487	519
28995.4	823	537	504	499	582.5
29880	929.5	499.25	495	498	515
18890	885.5	516.667	531	512	476.75
19291.5	2039	484	580.5	493	473.5
11866	985	534	511.5	493	489
5970.75	840	512	520	504.5	509
15403.5	1363	602.5	529.75	531.25	482
12501	859.5	525.25	490	507	505.75
15456	2921	547	606	496	557.5
22504	1193	508.5	527	507.455	516
6959	825.5	509	524	519	502.25
6070	1242	523	509.5	491	526
4758	627	518.5	530	495	643
63253.8	683.5	541.5	506	487	524
8426	1673	507	516	501.667	528
20378	866.667	512	595	572	524
11767	939.333	514	534.429	517	568
17622	2290	619.75	510	496	503
28974.5	658.4	506	529	491	516
23956	526.5	553.333	520.75	519.333	486
26363	2191	563.143	457	488	500.5
6843	1079.25	527.6	489	545.05	510.5
9073	968.667	502.5	497	481	639
10277	1256	528	497	480	512.25
33542.5	487	532	504	507	524
7100.86	632.5	530	535	517.2	536
14015	1741.5	475	527.667	497.5	487
8517.33	795	559	492	500	524
27728	826	507.714	501	544	501
37540.7	2172	492	952	497	487
10448	5258.25	637.5	645	513.667	537.6
12118.3	2178	547	507.375	498.5	512.25
40946	1182	554.25	557.5	488	585
48667	5005.43	595	502.5	504.538	694
29785	927	764.375	497	503	495
22410	656	554.5	524.5	497	542.5
34508.5	1201.5	529	526.75	487.5	538
5131.78	1250	559	514	540	510
17267	2610	484	560.25	563	500.625
15631.5	2232.5	517.5	528	500	460
15884.7	1080.43	513	487	515.167	488.333
18362	1263	505	739	524.5	500
20028	830.333	479	521	523.25	501
34237.7	2799	507.5	502.5	503.5	553
22785.7	2440	488.5	651	516	516.5
38427	530	598.75	526	520	745
44762.7	1610	515	669.25	570.5	531.5
30182.5	650.75	509	518	525.125	492.4
11134.5	1499	480	504	632	545.75
47859.7	887	513	505.5	488.333	484.333
32826.5	1485	523.333	529	501	490.667
23697.8	950	580	530.5	482	514
10968.5	940.667	501.667	515	495.75	502.333
16741.4	1539.67	512	547	493.5	489
26249	904	632	550	507.75	487.167
6048.6	1679	557	490	485	485
35402.3	581.833	557	513.667	518	500
15898	2063.17	506.5	751.333	520.25	460
55469	547	514.6	702.167	523.5	489
24013	777.75	527	798	529	755
19716	1327.4	500.667	552	534.2	503
20114.6	1631	492	559.667	512.667	654
5416	1730	476	556.5	508	493
13063	515	541	533.5	524.5	487
22961	1433	509	510	506	506.5
40510	941	548	487.5	611.8	564.583
14706	697.5	526	712	504.667	478
11873	2520	488.667	527	543	655
24800	1932	533.5	526.933	518	512.5
15255.5	1005	511.333	525	530.556	596
10297	1139	608.5	528.5	487	2052
12107	927	541	586.875	510.556	713
9603	1064	520	507.25	509	557
4222	923	529.5	543.667	579.333	546.625
16373	551	488	495	522	503
21917.5	816.333	519.5	613.75	506	495
14337	630	527.5	522	516	505
18496	530	494	479	521	520
35475	626.333	529.25	527.667	496	762
60009.3	1196	506.667	491.25	502	500.5
22002	5897.5	516.25	509	518.4	515
19310	489.5	493.5	1397	510	518
4174	503	521	559.5	558.5	531
8349.5	688	492	577.909	490	462.5
30480	717.5	522	562	526	497.8
3144.33	4044	505	509.6	521.333	482
30090	639	530	513	498	510
19746	1497	497.667	516	476.5	476
14795.2	811.333	493.333	577	495	491.25
33757	1252.71	496	586	491	513
26114	842.5	571	543.75	512	508
15808.5	1623	496	497.75	504.667	495
35512	4308.33	523.75	479	493	501
38298	943.333	578	617.5	486.333	509.5
6940	1546	517.5	490	528	584
4701.5	2170	551.5	744	522.5	504.333
29183	910	491	508.5	504	475.667
9198	1173	512	653.5	485	546
4079	1800.56	512	508.615	517.25	492.667
32785	951	502	507	473	515.6
10814.2	1903	518	589	488.5	526
27855	814.5	495	556	527	528
20865.6	867	571.25	513	495	495
15939.8	1200	523.25	509.286	478	520.667
7676	2011	514	511.75	525.333	498
8372	2426	513.75	545.8	504	527.5
4988	1344	533.5	509	509.75	534
5971	1216.5	500.5	554.5	490	594.2
5719	1054.8	502.143	511.5	506.667	493.5
30272	1697	491	499	513.5	642
7477	1136.33	506.333	506.5	529	516
27599	1263.17	500	508	513	497.5
20666	593.5	514.667	499	578	524.667
51205.5	1807.5	529.5	536.375	518	574
19579	1559.5	501	495	509.8	524
17084	1486.86	525.5	646	498	498.2
9497.17	1142.5	486	520	470	500.2
22348.7	882.5	753	489	505	570
15210.5	925.143	503.5	501	489.5	509.25
37495	719	566	499	516	501
11981.8	766.667	715	483	515	502.545
45828.3	693	530	511	526	576
8305	1045	658.333	508.8	507.167	501.5
14675.5	1513	495	475	487	503
3675	614	507	483	509.9	492.5
15419.2	6453	560.667	494.5	585	534.5
18940	1648	552.5	494	518	510
43659	1498.75	499	579	545.5	544
28273	1521	513	481	508	550.667
18694	675	514	545	674.667	500
8278.86	1330	512	513.6	509.5	495.5
52456.5	932	693	483	497	507
24577	789	548.133	517	513	534.833
15635	1723	512	486.25	661	499
10799.3	830	572	516.667	528	564
18585	1229	527	798	502.625	543.296
17378.3	1815.5	502	542.5	500	504.5
10881.5	524	630	648	500	552
13401	890	500.143	521	500.75	505
14167	1371.25	533.5	497.5	638	510.5
53095.5	1153	512.5	510.5	499	527.333
39284.9	1113.67	508.8	489	622.667	544
18097.2	916	551	484	512	519.75
23045.5	1034.4	557	481	529.5	477
24616	651	561.25	542	504	497
10288.8	968	501.5	573.375	498	508
23085.5	1207	534	542	526.333	488.8
8964	705	513	514	517	587
24057	829	519.5	491	512	864.091
21237	2171.67	532.778	495	521	484
9051	2061.75	521.75	548.333	475	475
20650	1505.25	507	498.5	564	521
36846.5	858	536.25	625	496.667	527
14006.5	762	505	516.25	521	539
45762.5	1004.33	554	512	509.667	510.25
17402	1443.83	517	511.5	513.6	521
19726	1686	507	565.923	520.667	562
38013	1469	524	537	501	505.444
7085.5	1091	572	584	536	531.5
9770	772	664	512.25	535.286	501.667
20479	1090	541	486	496	508
8297.5	589	789.667	498	514.444	496
21616	701.714	618	521	503	520
27171	1746.5	478	590.2	493.5	497
42058.6	1204.5	495.5	544.25	584	475
22950	1276	493	499	551	513
7223.67	765	506	514	501	504.667
7354.78	900	485	623	529	500
29515	1274	488.75	504	535.833	498.333
5458.5	888	532.333	478	479.5	566.667
1637	2050	634.5	538	502.875	495
42463.5	657	504.25	582.75	504	501.2
13834	1228.25	505	466	514.5	520
8125	930	520.333	518	527.4	522.75
12236	725.5	461	523.5	494	483
22751.7	747	492	490.5	465	535.833
5884.5	897.667	511	536.8	492.5	485
3484	1286.33	482	479	513	513
45898.5	1387	508.429	512.5	503.2	553
7440.14	876	493.5	504.5	497	523
25798	1583	518.667	510	518	519
43314	2038	566.5	571	522	523
18831	650	512	496	609	514
23052	930.333	581.5	534.167	559	503.5
33616.5	1147	552	676	504	552.5
8262	1469	506	681.5	505	526.333
14488.3	779	634.16	544.333	510	526
21313	1861	626	519	495.5	517
20617	2569	502	485	620	575
11208	854	491	529	526.667	482
10530.3	1988.5	497	500	482	585
27190	555	551.25	530.5	505.444	508.5
49514.2	943	484	515	499	530
28741	4362.44	497.333	499.417	503.833	510
2274.67	692	649	509.2	480	496.667
15261.7	484	466	503	524.333	491
12667.5	1558	507	487	864	513.5
9271	816	517.75	530	493.75	478
22858	626	504.2	506	506	498.5
17925	720	493	508.5	524.5	501.667
10788.8	1131	557	844	501	491.5
24566	1735.5	507.333	706	486	493
65535	2354.67	492	677.2	516	531
20703	2386	482	480	506	491
7787.83	1648	534	498	492	505.833
16525	1793	501.222	506	498	516
10809	623	504.5	537.5	481	529
12795.5	1872	536	521	482	513.5
26510	878	568	499.667	502.5	502
17826.5	1322.14	524	517.833	552.333	504.286
21772	1435	513	492.333	499.75	493
23203	1211.5	585	487.462	485	502
28440.7	558	502.5	499	524	515
21981	1003	485	636	514	503.5
19978	1174.33	497.333	601	530	515.5
15888.2	556	485	481	507	533
11859	1995	508.833	534.5	543.571	630.75
9153.43	1060	520.75	509	573	508
17489	1365	505	561.25	562	546.333
25612	559	481.5	547	518	494.333
3203	901	523.75	496	493.625	509
15807	1681	505	507	517.75	503
14945.2	714.2	505	581	491.75	509
6655.5	2201	501	491	501.5	561
16586	946.4	529.667	553	657	515.2
16398	2833	553.667	545.5	494.429	487
20231.3	666	586	469	525.2	523.667
10505	1440	653	506	487	475
4452	1092.25	574.5	530.333	533	508
12414.2	3547	504	498	537	520
25144	485	490	671	509	527.4
9074	1980	541.5	706.5	503	513.571
12570	1894.5	493	503	507	498
14282	1078	506.5	519	508.875	539.5
4416	804	670	664.5	518	526.75
23267	2094	499	746	528.19	593
29480	719.667	548	753.5	501.625	495
13934	851	516	506.6	538	487
5081	1764	514.5	518	501	627.286
7532.29	1268	495	471	548.875	527.5
18754	672	544	524	563.5	516
40792	860	499	542	507	510
13632	1173	574	521	503	514.2
12915.8	755	494	487	633	495.5
32453	918.2	497.5	642	494	497.6
11840	4039.5	501.667	511	481	591
34101.5	876.5	1006.67	590.6	476	501.5
28180	816	494	540	492	505
17630	481	542	512	505.25	513.286
4000.25	927	563.5	537	537	514
12942.2	699	511	510.25	529	499
12649.5	1207.5	508	550.143	543	491
27919	471	522.667	489	503.8	540.5
11059.5	584.25	514.667	885.5	530	573
33994	1258	503	858	516	508.429
28020	1650	497	518.529	509.4	586
26723.6	1066	603	519	526.333	528
42817	1571.6	498.75	523	511.25	563
8444	1128	505	518	497.5	513
7649.5	1866.5	501	1007.67	491	531
38631	898	729	500	587	552
11762	1295	502	516.5	503.5	495
22752	855	505.333	1501.69	469	722
26677.5	1221	543	523	513	502.333
17978.6	500	563	490	499	502.5
21979.5	1271	536	923	498	527.6
56521.5	1353	516	502	503.75	509
7546.83	1459	507.333	510.5	486	512
30525.3	1950	526.5	515	482.5	522
30210.5	886	497.5	500.5	574	506
46789.4	1898.5	497	501.667	524.5	707.875
18638	1068	530.5	533.143	539	532
5106	639.667	488	508	584	511
14608.7	1661	593.5	552	513.333	513
8966	1239	543	669	507.5	605.333
45205.8	1217	584	513.5	476	517
14937	719.833	539.667	521	472	600
14879.3	1259	835	494	520	535.286
8457.71	1099	513	779.5	526.889	492
4941.5	1327.2	515.5	681	520	484
7828.5	677	698	537.5	494.25	530.333
2542	796	508	525	523	497
26519.5	1197	551	487	558.5	567
14783	1080.5	548	678.5	489	512.714
37790.7	743.5	496.333	503	578.5	489
48013	812.125	483.5	531	496	511
11357.3	785	500	612	516.5	492.5
25231.5	518	629.667	486	544	449
26685	652	534	491.8	553	601
36460	722	510.25	511.333	513	514
14806.5	583	518.5	518	508.857	511
27773.5	1177.57	502	520.583	554.296	513
14233.5	989.25	492.667	527	508	514.714
7056.5	561	518	480	513	567.333
20990	2900.67	539.75	485	523.2	505
10335.5	782.5	527	531.5	526.667	528
32043	1657.67	517	542.375	508	561.5
12418.3	693	573	543	502	532.25
5227.67	579	501	559	512.5	580.333
13351.6	1001	504	766.6	505.667	502.5
19865.8	2265	532	606	497.5	482
15589	758	556	642.5	493.5	512
23145	1560	506	493	518	503
17614.7	762.5	569	505	510.25	500.8
8428.33	815.857	490	574	514	518
11506.5	968.167	536.5	501.75	508.222	584.167
24214	1533	948.812	496.167	502	494.667
16595	3169	502.667	484	508.333	551.25
12455	751	493	515.5	520	515
15415	1201.5	510.8	480.667	517	529.5
9120	1391.8	506	1106	494	473
19966.8	2159	516.5	523.5	518	579
17096	1321	532	482	504	509
16210	1400	496	556	528	513
16569	528	538.333	509	504	525.5
20989	624	497.667	511.5	497	507.5
24494.5	1966	514.9	634.5	491	551.667
42081	1294.83	538.5	510.333	509	527.667
13698	1457	512.333	513.5	486	533.667
9931.43	1004	502.667	508	503	518
6636	785	524.857	497	528	523.8
35301	766.5	485	544.667	503.5	509.667
14879.7	686	516	503.333	516	521
14009	567.167	486	656	520	825
9944.5	590	496.75	513.667	521.2	527
25948.5	717.4	527	522	530	500
14736	826	528	508	492	534.75
4001	1058	506	515.833	542	593.5
17218.7	4983.5	535.571		507	498
19091	898.25	551.667		503	511
40624	773	503.333		527.778	502.8
28417.5	704.2	500		542.5	501.5
23687	2684	488		510	460
6319	1567.25	552.333		544	526.333
3682	594	480		505.2	539
43289	2242.67	515		512.25	505.333
5671.3	2014	605		505.25	584.5
33392	1289	590		512.5	465
18048.5	962	516		561.5	509
14402	1281	506.5		582	500.75
30257	928.5	767		512.667	515
5517	531	542.5		509.8	577.5
6817	1582	508		580.3	509
9703.25	1911.83	507		519.778	625
6133.33	1417.75	483.5		526.5	478
19646	581.5	501.5		486.333	485
15267.8	608	729		510	478
6244	2397.5	495		522.5	531
7477.5	3170	590.25		508.667	515.25
23258.3	3150	508.75		517.667	498
14500.1	906	488.5		511.333	545.667
42058.8	1893	555.667		498	532
13723	1223.33	656.5		520	511
8378	8052.5	497		505	516.667
11589	2528	596		512.286	517
17902.5	567	537		527	518
31330	1890.89	555.5		491	520.8
13725.5	1203.75	592.4		534	541
15565	2395	537.333		531.333	520.5
8966.5	1252	543.667		603.5	709
33177.7	616.5	513		474	538.125
6995	1704	522		512.6	736.611
12335	1699	461		500.25	452
31147.3	1570	503.5		502.429	495
30613.8	1143	504.5		491	484.5
8238	517	514.5		497.5	504.5
24869	1596.86	522		500.25	549
7573	1368	508.5		573	632
14422.7	648	498		520.714	549
20541	523.5	502.333		502.5	498.5
22360.7	547	525		511	624.5
52156	1141.5	524.5		498	513
25268.5	1732.5	672		595.5	564.667
23350	1046.2	503		510.667	684.833
24247.5	1436	508		594	469
25133	794.5	545		509	508
11688	1472.5	542.6		579	598.5
25781	699.333	481		499.25	549.5
26473	1520	488		505	539
24514.4	2035	568.333		488	565
17314	1568	512		536.167	509.286
22293	1299	553.714		501.167	499.786
43543	1164	557.333		493.5	502
19499	1289	562.5		522	500
18059.5	627.5	555.75		514.5	537
34212	1568	504		494.875	524
17328	904	512		466	573.667
10699	1177.5	544.364		576	486
36229	1530.6	514		517	500
3922	660	575.833		505	492
14667.5	2456.5	529		513.5	503
24937	1735.75	512.875		561.444	479.5
26500.7	759	570		561	500
26115.3	1789	584.75		511.667	493
43899	505	501.333		517	524
7866.67	995	483		499.5	512.25
35546	1460	524.333		556	686
44727.1	1319	551		480.5	495
9147	1812	509		528.333	550
45569	769	564		512	536
27182	1991	498		601	477
16001	1101	478		470.333	515
30487	664	536.667		492	516.143
8137	1001.5	501		554	545.053
9451	1473.33	753		500.5	623.75
24999	1063	500.5			501
11403	1433.2	732			512.25
33322	637	489			659
35097.5	1501	534.286			584.333
18718.7	696.5	517.5			478
19037	567	518			517
19923.2	639	550.5			547
24403	560.5	503			516.8
16114	1245	511.667			520
2998.78	2010	482			592.5
2455	1472.25	526			539
21993	5437.43	494			508
20228.5	1071.5	493			543
4445.25	1114.5	480.5			558.5
12881.5	500	556.25			519
27898	633.667	520			508
20872	1829	551			548
42060	667	525			529
7188.12	1024.89	507.6			530
30168	832	601			511.25
27534	1398.5	503.5			503
34898	1065.5	546			521
17462	604	495.5			571
24670.3	1022	516			476
1817	1170.67	516.25			508.667
32240.2	869	513			537.389
13927.5	779	572.333			608
12004	660	519			628
2719	598.5	622			549.25
15782.5	1068	537			568.429
45900	3669	510.667			482
32894	1276	504			534
25789.5	939	541			510
28925	621.5	628.5			508
17397.7	956	496			500.333
22845.7	565	585			508.5
32253	750	549.5			561.5
58587.7	1800	519.333			521
10021.3	731.5	483			506
18890	1017.75	570.5			500
36667.5	1329	518.333			516
9457	604.667	500			520
30259.5	1977	541			504.333
6921	700	541			518.857
17544	1438	506			543
9967	1588.5	526			508
14217.3	882.75	659			567
34670	1966.25	507			614
8088	1031	502			479
13246	1687	504.5			546
37583.7	1527	526			521
22604.8	1143.75	508			493
12607.5	1244	524			495
5295	1062.67	503			714
29582	1201.67	502.5			507
18472.5	1813	507			667.5
21706	1552	529			535.5
2951	1343	529.5			587.4
32391	1497.44	507			520.333
18085.5	649	487			514
5095	1053	536			509.222
9435.4	2064.5	517			503.5
36287	779.5	499			492
35816	2008.5	513			526.2
25811	1055.4	517			520
12103	1159	524.5			641
26965	1270	510			504
15975	2055	515.333			528
14992	816.333	544			520
8934	736	514.5			509
17684.5	942	554.8			484
22535	2097.25	525.25			508
32415	2106	515			515
31259.7	901.5	497			542.2
10074.4	508	489			489
45890.2	738.5	534			565
44419	793.5	504			492
20378.8	824	542			507
27766	1657.5	487			600
14895.5	760.5	497			536.5
49699	602	623			506
11153	976.333	501			517
27811	1621.33	503			513.667
16288.3	2281	491			559
16862	1129	503			502.333
21033	1148.86	498			503.75
19477.8	1119.5	502			532
25655	733	529.75			514.5
43457	1383	786.167			522
14083	504.75	524			480
21556.7	1027.2	521			522.333
30693.5	1057.33	524			517
1888	871	528.25			524
20915	934.75	542			526.333
28239	850.429	506			512
31552	633.143	494			514
7546	1051	501			612
19945	939	517			470
18069.5	486	558.25			482
19631.8	792	516			504
24188.3	780.25	525.667			529
11458	989	501.5			509
30503.5	1002.5	482			521
20442.3	547.25	516.667			561.75
37711	862	548			496
15610	783.333	528			511
8242	1079.4	506			501
18960.5	1585	664			502
23034.3	3290	521			498
15983	1298	487.333			627.5
14264	1038.22	496			521
48355	766	484			518.25
3462	788.75	514			564
10260	704.5	552.75			505.333
33240	1435	491			583
20366	2208	493			506.75
25023.5	1442.5	490.2			512
12488.3	1584	530			511
17334	1140.5	548.5			474.5
14338	697.833	522.5			484
25494	883	542			509
17872	877	507.5			497.5
51758	1902	501			509.667
30458.5	829	504			531.25
22725	1056.5	531			514
23795	847	534			469
35170	510.5	506			505
23662	827	538.75			491.333
23655	802.5	500			680
20924.3	1231.75	521			497
24856	948.429	543.333			506.5
21052	891	516.333			507
44026.5	1633.5	498			506
23131.5	1082.2	544			516
12922	1004	572			514
17077	1210	485			496
49456	802	624.167			530
26642	771	578.8			611
2478	533	513			522
14478	982	506.5			543.75
11294	1511.12	573			562.5
12256	1993	524.714			541
10863.7	1636	534.714			574
21975.4	730	491.5			536
14135.2	2011	527.667			524.75
8450.75	1152.75	511.4			499.667
55746	1065.67	509			506
48957	1391	511.5			505.75
40074	700	534			526.833
16563	861.7	488			496
41739	2120.5	543.5			548
7116	664.25	530.167			630.333
15745.7	1251.5	508.333			520
14825.5	730.2	559			526
9940	540.286	500			505
34800.5	1902.67	541			538
21867	734	509.5			558
50158	640	512			552.429
43094	1212	509.5			597
28215.3	2547.33	509.5			500
13750	1418.33	502			514
10073	1408	513			597
14249	671.5	504.5			565.75
13108.5	887	527			492.5
29534	630	488			530.8
5890	1624	632			512
20800.5	794	538			576.368
5711	522.857	511.8			556.5
5901	1050	526			508.75
8358.43	1624.43	591.059			518.4
26624	666.5	511.5			633.75
24882	782.75	541			602
11778	1173.5	466			529.25
35114.5	642	498			505.75
10180	1200.5	497			522
22960	825.5	506.333			564
12929	3211	526.5			914.5
16079	1158	565			502
12376.5	1347.75	681.667			519.5
17838	1099.75	508.5			493
27757.5	1299	545.182			500
8365	1178	519.25			523
7448.5	1558	508			514
7616	657.5	516			476
26826	1363.33	509			513
10092.7	767	624			504
23764	1614.5	530			504.429
23665	2336	473			524
24849	1284	676			510
14046	1247.25	487			593
36482	1175	489			485
23140	590.5	564			503.8
48045	920.5	520			531
47114.5	547	530			513
30750.7	965.333	594			501
59267	3424	511.667			589
6777	1275	533			591
60761	884.333	493			506
47610.5	12683.3	542			507.75
27289	1075	503.5			484
24403.3	666	496			490
28553	2083	516			555
14418	890	514			507
4276.5	930	576			508.25
22139	827.5	512.5			502.143
8954.5	1374.5	504			520
24142	711	500			486
37049	611	502			488
13613.3	1038.4	507			512
15406	1786	589.75			533
20254	1885	521			499.75
27764	5762.5	520.333			512
16253.2	2164.4	565			682
28976	782	731			552
21133	1304.86	512.25			547.5
41709.8	722.5	523.75			536
11181	3585	510			483.333
7063.67	625	528			492
35099	4798	480.667			534.667
29607	1376.75	536.5			512.5
18948	1374	531.25			518
34770	845.5	542			508.5
32140.3	702.5	512.667			499
18295.6	1522	505			614.667
7659.71	857.2	524			497.5
17606	940.5	556			493.667
35952.9	633	772.5			975
7889	2281	529			508.5
6304	907	554.25			508
44269	2417	535.25			551
14823.1	854	585.333			490
6945.33	2593.73	512			502.5
18161	1051	523			503
10722.5	2073.36	496			495
15156.5	1215	517.5			487
28512.7	943.75	503			488
9973	811	507			523.25
61986	1305	499			494
21891	844	503.5			594
16346.7	1156.5	553.25			513
22963.3	1647	529.667			502
3616	1265.67	523			554.5
16033	756.6	519.667			511.5
43338	1477	547			509.25
20534	1293	495.5			491
16495	1196	587.5			563.5
16474	1038.5	506			500
22311	952.333	537.667			486.5
20105.5	759	545.667			533
7725	656	505.571			460
44851	1798	488			497
22851.5	1099	509.25			583
15831	1020.5	561.667			537.667
13346	1534.5	506			521
50189.2	531	509			509.667
23822.5	680	550.4			520
11243	705.667	526			514
9826.5	660	507.5			517.5
37589	1033	554.5			499.667
19250	985	508			601
19365.8	749	744			570.667
7311	1960	573			505
16527.8	1203.33	496			501.75
46176	1194	505			478
7141	1244	590			528.778
1853	1273	529			517
6811	1517.5	475			526
5512	714	494			498.75
16486.5	2467	493.667			795.5
9330	711	521			581.143
19078	1042.5	487			560
7004.5	986.5	621			526.5
21374.7	1178.5	514			564.8
14035	2004	514			528.5
7285	1931	521			553
34117	1334.5	516			636.556
30198	927	515.667			506
38850.3	916	492			507.833
13773.5	779	539.667			513
9227	556	560			554.333
8614	1089	638			506
19353.7	676	496.333			500.5
20721	1194	618			514
11720.5	3202	523.889			500
2394.25	1381	498			521.5
33820	1880.5	511.5			476
3592	2089	512			497
18117.5	1423	493			525.5
17924	1217	528.5			556
7150	699	497			521.75
9974	2003.2	547			496
5768.33	1489.4	636			521.4
25492.5	605.5	650			488
30515	718	519.25			518
26237	927	504.333			519
9080.67	1307	529			532
47525	1495.5	554			605.05
5930.6	1553	503			526.667
659.25	720	502			504
13974.5	1398	502			529
6201	973.5	504			606
19947.5	1198	481			504.833
26569	1413	504.5			617
9485.5	790	516			498.667
24487	1791.5	549.333			510.571
13717	964.5	554.333			526.2
13019.7	772	469			487
20702	705	788			527
16333	2248.8	511			494
26942.5	516	514.667			524
8800.62	1471	496.5			724
2701	4199	492			524.5
8745.75	936	583			524
6668.33	617	518			512.25
13628.5	1640.8	483.5			519.75
16076.8	1539.5	520.667			532
33174.5	1285	551			788
31423	866	489			484
3887	856	517.833			515
16857.5	2597	599			518
11216	769	529.5			541
16515.2	976	506			512
21825	999	489			520
15671	2168	541			539.5
56709	1387	515			516.5
20595	935	467			508.75
18290	587	503			527
4359.5	2158	504.75			521.25
5148	1737	520.143			527
6034	1037	495.75			493
9356	524.5	513			660.5
14110	977	582.429			528.6
2307	2008	528.5			521.333
41513.7	25838	494			665.5
10223	964.5	513			521.667
9415	1673.75	491			525.538
25263	823.667	512			505.5
11402	1623	502.333			762.5
10558.5	756	539.5			488
18435	1867	611			519.857
22115.7	785.333				545
32475	526				480
11875.5	8005.55				517.5
7891	1074.33				488.5
14313	1289.38				498
29268	1322.5				478
14580.2	2569.33				535
30335	1634				529
41865	743				510
11934.7	1694.5				556
14033.2	1852				581.667
16898.5	1276				748.75
26517	2247				556
24868	753				523.75
6824	609.5				582.333
13522	1836				532
8086	522				507.667
16067	1092.78				637.5
13783	1076				556
33792	847.333
24858	1444
43159.5	753
13374.5	4940.4
32137	2078
22165.5	1316.5
31196	1053
12598.7	939.5
4790	757.286
28217	1953
13617.4	487
52949	1473.5
8268	871
9548	1054.5
10498	1344
28486.7	795.25
30919.5	1009.5
23664.7	619
27567	954
16245	1122
43127	541
17725	1386
12345	4511
12771.5	1237
12070	503
6699.75	1720.5
30493	1056
10997	859.5
17373.5	1258
2775	1521
13780	1086.25
16639.6	1053
16694	583
10849	674.333
12025.5	1278.5
24470.5	1595
6115	926.333
18283	1071
25257.5	1189.67
19491.5	3118
14641	1028
60585	645
17230	1329
8896	941.5
51115	1656.33
11610	988
12726.7	1019.43
7966	518
26484	1038
30737	753
3378	1897
18585	861.667
18915.7	536.5
7691.67	696
22055	1863.5
25116.2	1490.33
6420	3602
18231.5	2101.14
28471	1377
34806.7	570
7051	790.5
12068	1049
25981.3	2699.8
19245.5	1964
36941.8	1363.75
2567	4541
12412.8	532
22137.7	762.667
23686.3	851.5
17321.5	1371
6778	952
10594	1369
9214	1531
8327	1164
24268	862
17310.5	706
9976	810.5
15701.5	895
13661	1899
9283	752
14419	1158
4871	1336
12404.1	962
8249	933
12587.5	1110.5
19591.2	698.333
18528	647
29609	753
7506.75	1256
23704	3008
9584	510.5
22582	1767
13148	600
40643	1087
25536	1317
10965.3	2387
22887	790
7046.43	960
41084	706.6
29367	733
24274	960
3582.67	1235
14346.5	641
10628	1978
10845.3	1881
15710.5	2224
12926	620
40884	1158.67
12991	1411
30268	1977.5
31787	1300
24929	1684.12
4840	1312
32730	1216
17279	1066.75
21198	940.2
22336	1788
25310	1068
40832	1079
51560	883.667
30957	2411
23869	957
23207.7	1139
18664	1253
23549	836.25
25540.2	1271
10747.5	752.5
25682	623
8566	2043.2
11452.5	2932
10886.6	791.333
5554	864
5338	1268
10880
16123
9613
51358.5
18646
4832.6
29968.7
21557
22199
4871
27892.3
9841.5
15198
31097
2678
14825
8515
14679
24358
1631
2992
25202
14637
31363.5
19865
7267.17
43694
50666
15955.3
5610.67
3643.83
4056
24723.4
5846.75
31939.3
37756
22628.5
21000
44802
13330
14655.2
16962
33906
2844.67
20801
27914
8996.8
9062.6
4991.5
25243
21699
4032
24750
15579.3
14304
9249.75
31264
5549
4917
19631
9019
32558
35131.6
35938.6
15579.4
19404
14700
7480.5
11888.1
10708
29127
10852.8
10158.5
2825.25
43198
20311
22958.5
14139.5
33171.5
13422.8
29001
6256
25487
6343.5
21430
30184.7
22477
24983
24608
9450
15695.5
6963.67
13381
21070
15396
25174.5
30114
28361
4156.5
36226
16575
25969
36218
4265.33
7076.6
35780
20927
32099
42032.6
60010
25627
22809.3
36327
24220
9432
54244.3
11941.5
7216.5
30101
1145
8669
4614
5230.5
10422.2
5100
45770
20047
20015.3
8865.33
21628.5
12309
25417
11888
28399
30640
11382
11453
17810.2
10322.7
33685
21593
28771.3
16322
35031
21718
27939
32819
13185
16260
10219.2
33682
17397
30544
27230.5
11210.5
11549
16118
25884
14628
46270
21639
21810
14770.7
45967
14808
5371
16376.5
6912.5
32239.5
12434
20075.5
14538
36667
13281.5
39859
31372
14734.7
6953
26977.5
5935
9529
9845
10223.2
19534
2370
5657
41156.3
4171
12432
9306
38666.5
29314
17878
14549.6
12886.5
11090
8732
21983.5
39368.5
8933.88
23294
23782
7780
6301.5
30508.3
11275
8096.6
3480
11721
15084
48201.5
23550
5166.25
21835
21542.5
15241
10439
6910
22716
3436.6
6775
10612.2
19611
35261.5
8474.75
14791
32894.7
31416
27393
10540
7821
40743
2556
18242
17254.5
19919
18396
10943.8
10969
39785.7
31436.2
2969
34022
6006
47113

## Sheet: Figure S5c
Mal3-FL	Mal3-d_IDR2	Mal3-CH_IDR1	Mal3-d_IDR12	Mal3-d_IDR1	Mal3-CH		Tea2-Mal3-FL	Tea2-Mal3-d_IDR2	Tea2-CH_IDR1	Tea2-Mal3-d_IDR12	Tea2-Mal3-d_IDR1	Tea2-Mal3-CH		Tip1Mal3-FL	Tip1-Mal3-d_IDR2	Tip1-Mal3-CH_IDR1	Tip1-Mal3-d_IDR12	Tip1-Mal3-d_IDR1	Tip1-Mal3-CH
4053	5708	4084.5	3962	4025.67	5737.17		4431.33	5236	4948.5	5983.38	4591	4424.5		16734.3	3507	8769	4696.33	3456	3671.5
4053.67	4584.25	3822	3339	4733	5712		4708	4565.43	3760.33	9601.58	4864.17	3657.5		5071	5002	3285	4703	3457	3935
3776.75	3335	3950.2	4780.25	4320.4	4305.67		3459	3769.5	10582.5	5882.12	5678	4830		5976.33	4724.67	3696	4119	4738.75	3374
5697.33	6647.43	3642.67	3682	4186.75	3640		3758	7847.64	6378	9303.36	6515	5852.6		3805	4732.5	3534	4019.5	3622	4807.67
4636.5	3453	3350	7423.25	3654	4563		5337.75	12475.3	3300	8888	7597.82	7963.7		4194	3844	5071.5	4750.6	3607	5869.75
3430	4044	3649.5	7562.71	3639	3889.5		3489	10478.1	5483.75	3531	3429	5925.11		3675	4021	4068	6321.8	4167	3554
4946.5	3277	4660.5	4519	3855.67	4179		4849.12	7551.2	12249	9818.17	6464.33	5807		4374.5	4339	3613	3494	5033	5612.83
3690	5188.67	4741.5	9938.69	3667	3305		3703.67	6289.7	8341.22	5997.2	5439.57	8731.83		4300.67	5601.25	3643	3652	3790.5	5217.33
3872	4756	5957.33	3303	4287	3468.67		3392	5768.67	4464.33	9361.29	4155.83	12164.1		4224.25	3720	6629	3460	8078.5	4174
3792	3814.25	4117	3882	22062.4	3896.5		4165	5142.88	9342.44	9196.42	4700.5	3383		4407	5107.5	5394	5475	3326	6143
4202	3799	4434.75	4825	5777.33	3967		3327	3549	9001.91	5637.75	6434.08	3502		3785	3767.5	3521	5284.2	4627	4027
3301	5820.5	3850.75	3561	3807.67	3488		3830	16048.1	17304.8	6631.62	9140	4907.5		3718.5	3453	5861.89	3415	3392	4437.33
3936	3286	4529	3935	3490	3684		3403	10803.7	8184.75	5838.67	3866	6910.11		5153.5	4710.83	4516	3590	5744.5	4031
3380	5497.25	3339	3454	3548	3590		4609.5	7532.78	10560.8	3715	5810.33	4565		3353	4565.5	3415	4145	4792.33	3953
3800	4111	3527	4258.33	4018	4275		4845.71	6124.7	4549.25	6091.25	12484.4	3609		4363.5	3725	4204	4585	4149	7019.5
3736.75	4538	4346	5275	4650.67	3384.5		4453.5	4599.33	6699.5	6231.4	4891	6156.33		3891	3683	4414	6219.75	3682	3508
5520.5	4558.5	5218.5	6052.75	3999	3848		3340	5551.38	10463.6	12498	4105	10887.8		3526	3736.5	4017	3370	3352	5140
5700.5	4320	3963	6323	3994	3512.5		3921	8761.45	3756.67	7097.44	6889.29	11278.1		4196	4893.6	3399	6670.38	5314.62	4266
3785	3764	3887	3804.5	4239	9960.95		4021.75	5101	11659.7	4310	4057.67	12282.1		3488	3887.33	4627.33	3894	3458	4225.2
4469	4767.67	3848	4688	3690	5235.5		4476	6402.12	8967	12705.5	10000.8	7612.67		4413	4849.5	4507	3282	3593	3834.5
5386.14	3361	4317.33	3308	3801	4256.2		3899	12756.1	4345	3821.67	10329.8	11815.2		4756	4295	3858	4089	4225.75	3767
4859.57	3708	6121.12	3907	3885	4200		3995.5	4562.2	7089.71	7678.44	7383	5676.25		4527	3379	3431	3321	3291	5711.25
3466	4865	3425	4765.67	4871	3450		3578	13332.3	4974	8922.13	5862.29	6369.2		4244	3358	3428.5	4238	3495	3374
3628	3591	4146.75	3549	3358	5937		3977	4266.5	8424.64	4377.67	6780.22	6847.56		4922.8	4360	4743.5	3364	3345	6199.5
5710.25	3705.5	6051.33	4101	3764	4221		3663.75	7895.83	5393	4060.33	7853.8	4078		3358	4531.5	3448.5	4381.5	7749.71	3553
4162	4881.5	3790	3392	3550	3456		4935.5	6826.67	3977	11129.7	7041.56	4633.5		4318.75	5399	4777.5	3622	3447	3356
4135	4339.5	4198.67	4436.2	3748.67	3406		4973	7202	16470.4	12947.7	13608.8	8477.73		4476.67	4185.75	3317	3379	4638	3462
3778	4895	4120.67	4198	4009	3767		3787	5253.5	9731.72	3534	10250.2	4436		3666	4663.8	3870	4310.5	4142	4283.5
7242.57	3833	3759	3344	3446.5	4974.75		4704.14	5841.14	3421	7491.86	4795.2	4785.33		3441	3295	4934	4174	3596	4061
3916	4500.71	3424	3283	3685	3830.25		4348.25	12126.9	3908.5	5104	6038.38	7337		3668.75	3747.5	7558	4766	3307	3805
5758	5132	3796	3712	3327	5043.75		4171.2	9378	5881.8	7364.41	5485.5	6415.38		5464	4170	3468	3748	9685.11	6566.57
5611.6	3386	3335	4386.67	4629	3294		3559.5	4602.67	14072.1	7389.89	21695	10164		6583.5	3630.5	3317	3507	3395	4407
3789	3619	4736.29	5263.17	4621	3689		3537.5	7207.11	4762.6	13921.2	6954.29	5436.5		3605	3436	3998.5	5049	4111.5	3567.5
3918.33	3615	5874	3325	7659	5617.5		4258	4553	11997.5	24292	7815.89	9925.43		4455	7649.8	3557.5	3850	3566	3843
4248.2	6497.2	3814.67	3664.5	4354	4663.3		4167.75	8977.5	10434.6	4713	7764.12	10706.3		3570	7225.11	3337	3702	3931	3334
3309	3573.5	3978	3432	4057	4648		3502	8938.91	13715	3970	6417.88	8467.89		4104	5764.67	4122	3692.5	3677	3549
3915.5	4769	3880.67	3675	3317	4889.25		4827.4	6865.11	6827.14	4958	4861.5	4606.5		5007.75	4209	4546.75	3304	4718	4206
4208.5	4081	4044	3622	4973.25	3785		3842	4747.25	10389.6	5355.88	4440	6183.33		6332.5	4735	3835	3457	5084.2	3940.5
4246.5	3300	4408	4148	3330	3305		4057.5	17164.8	6250.86	12605.8	8070	5805.17		3594	4111.5	3819	3563	6152	3731
4852.33	3928.67	3724.5	3607	4165	4041		6159.22	4768.25	8856	6808.25	10195.4	6029		4457	3888	3593	4834	7505.8	4654.75
3929	4427	3478	3762.33	4226.25	3385.5		3488.67	5175.12	4545.8	4028	15468.6	14141.2		3741.5	4878	7244.38	9117.43	3669	3843
3491.5	4627	4351.5	3954	6652.5	3353		4487.25	11685	3295	5526	5389.5	3504		3355	3371	3316	3756	3645	8911.86
4909.6	3477	4163.5	4654.33	3447	3858		3666.5	6333.83	4913.5	6094.5	5183.5	9260.92		4242	3879	3782	3504	4937	3748
4900.8	3584	3692	3631	4514	5120.5		3642	5829.33	10288.5	6362.5	8439.67	10095.8		3884.5	3304	4990	3790	4547	3545
4433	3326	3429	3903	3319	5053.67		3898	5352.29	14880	4276.5	6499.57	8342.86		3963	4673	4167	3292	4120	5207.5
3579	5731.5	3774	3779	3817.25	3388.5		3596.5	6225.29	13841.5	3969	12299.8	6816.62		4165.5	4442.5	3661.5	4275	25117	3857
4320	4609.5	3501.33	3771.5	3309	3814		3467	5380.83	9925.27	5032.5	6153	4123		3379	3954	4796.5	3813	3673.67	4012.5
3875	5070	5368.75	3506	5410	3816		4202.29	7919.56	11413	6870.92	4392	7168.11		4357.25	3779	4655	4138	3552	4026
4311	3467	3304	3682	3768	5024.67		3573.25	9607.36	19270.6	8240.36	5072.5	4630.17		4597	3635	3885	4082.6	6342.2	4807
6263.1	4142	3365	4767.33	4757.67	4399		3991	4473	4443.75	6384.75	4738.25	10677.4		4721	4300	3756	3407	4432	5023.5
4143	4746	3552	3505	3512	4246		4220.67	10239.3	4808.5	12491.6	11105.1	7412.17		3471.67	7158.75	3596	4322	3574	4683
4816.2	4865.33	3862	3872	4421.5	3437		4605.25	9509.07	9842.93	8457.36	12828.4	5291.33		4675	3798	5063.25	3305	3848.67	3973
5411.5	3459	3696	3616	3931	4784		5918.67	4333	4143.33	7367.89	4026.25	7721		4964	3913	3600	6562.71	3479	6293
3575	4054	4654	4226	4283	6451.78		3765	7817.1	11507.7	11430.7	4574	13891.6		4568.25	5633.33	26572.5	5287.83	3830	4231.5
4174	4996.6	4065.5	5831	5353.33	3632.5		4080	4796.67	9130.89	4576.25	6576.3	11205.7		4670.75	6191.29	3544	4707	5048.25	6986.43
6165	3975	3837	4769.67	3624	3768.67		5298	4310	3400.5	9035.2	6308.62	6340.75		4574.5	4613	4004	6150.12	3591	3701
3655	4327	4228	3413	4600	3525.5		4601.75	6194.62	10082.3	4683	4761.5	6654		4928.75	4147	4039	4892	3607	3589
5816.18	4166	3998	4265.33	3597.5	3925		4950.12	6841	7297.56	3976.5	7416.86	5324		3696	3743	3745	4107	3323	3545
3628	3635	4234.5	4474.67	4134	3485		3451	4507.5	18059.3	9456.56	9227.45	3486		7045.14	3381	4874	3714	3330	5285.83
4004.33	4921	5894	4023	3312	3277		3809.67	4751	13761.9	6387.14	3308	8558.58		4252	3896	4185.2	3811	3733	3625.5
4662.29	3909.5	3843.33	3790.5	3408	5433		3672.33	4646.8	6549.17	4375.5	5066.25	11508.7		5294.75	3967	8323	4116	4586.25	3752
5565.8	4291.67	3747	3913	5661.5	3935		4837.25	3759.33	8427.4	4283.6	15864.8	8252.08		4526	5475	3515	4154.5	3778	5084.25
4161.5	3730	3398	3710.33	5164	5146.33		5019.75	3705	3497	6793.29	17987.9	5130		3698	4313	3329	3432	4029	4295.75
4291	6379.5	5192	3500.5	5218	3584		5018	8139.14	7935.14	14796.4	13361.3	4063		5300.5	3502	3468	3335	3792	3761
3582	4498	6346.8	5039.75	3378	3335		5012.25	5923	5576	11131.2	14703.6	11254.3		3641	4300	3309	3518	4075.5	3607
3568	4161.67	9198	6924.25	4590.5	4239.25		4231.6	7754.67	11556.3	4372	18895.4	5364.2		3737	6943	3350	4912	4439.5	4205.5
3555.67	4010.5	4551	5006	4012	4101.62		6066	7283.43	4618.5	3442	11527.4	6013		5500.6	3963	4688	3390	4633	7467.89
3481	5015	3413	4564.75	3832	3473		4088	7193.64	13051.8	5835.38	13236.7	7051.2		4013.67	3408	4018.67	5678	3449	5164.33
3763	4737.33	4019	5437	6310.56	4282.33		4433.33	9733.33	5263.2	10805.7	5360.57	8154.75		3652.67	3786	3332	4993.33	4739	4127
4250	3291	3434	3501	5471	4073		3429	8018.91	12802.9	7462	10952.2	6148		3411	3348	3829	4754.25	4209	3438
3441.33	3632	3423	4417.5	4428	4900.5		4059.5	7367.9	6675.75	5944.57	6146.67	3663		9484.12	3847	5713	3772.5	4270	3552.5
4335	6302.12	3692.5	4699.17	4659	4394.25		6664.21	11730.4	4687.8	5769.89	6515.86	11063.3		3508	4736	3952.5	3407.5	3613	4671.83
5247.44	5276.2	4309	4765.75	3326	4372.33		4545	8320.82	6213.86	5143.8	15301.4	3887.5		3659	4123.5	5201.5	4027.5	3342	3937
3609.5	3292	3318	5200	3324	3593.5		5702.55	5869.5	11438.4	6657.64	8494.1	4933		4783.67	4429	3295	6663.91	3682	3290
6759	5523.6	3613	4169	4453.5	3649		3913	8114.73	6643	6371.88	3503	5248.2		4370	7042.67	5610.6	3754	4142.33	3910.5
4099	3839	3955	4912.33	3937	3972.5		4729.14	3879	8252.77	25827.5	4126.33	8445.8		3584	3934.33	4107.5	4774.33	3853	5491.25
3578	3984.67	5185.5	3429	4056	4309.25		3372	4974.33	13197.4	7788.54	6760.6	5297.5		4966.5	3576	3464	7892	5802.75	4166.57
4450	4293.33	3994	5086	3289	3785		5111.5	9010.55	11954.4	5277	6621.86	5145		3517	3736	3931	3296	3300	4120.5
4071	3434	3474.5	4080	3465	3529		4532.75	14674.9	3494	5982.29	5763.67	13073.2		3907	3895.33	3701.67	3370	3867	4804.75
3292	4283	5115	6922.71	3747.5	3852		5790	6959.89	10372.3	5464	3470	10425.9		4051	4150	4473.33	4953	5985.29	5800.25
4455	8092.33	3849.5	3948	3482	5353.88		4284	10927.4	12561.2	8493.4	13317.4	12820.1		5612	3325	3644	3630	3295	5659.4
4763.75	4486.67	3791	4435	3914.5	6004		4164	8280.23	4454.2	6904	4977.5	4115		4575.5	4004	3723	4576.67	5390	4948.5
3839	4738.25	5022.8	3960	3290	3541		3849	4640	11685.8	4196.33	13841.1	5041.5		3545	4698.6	3330	3862	3999	3391
3285	3500	4234.5	3529	3717.5	7820.57		4702.5	7092.5	4089	7417.22	4646.5	7547.22		3795	3603.67	3323	3764.5	5038	4435
3438	4798	5193	25800.6	4173	3315		5524.17	8366.18	8581.12	10165.3	4229	5591		3752.5	4108	5549.75	3718	6715	5197
3716	3567	4019.5	3683	3879	4313.91		4677.11	5484.57	4180.67	10817.1	8407.1	6168.31		3953	5425.67	6529.43	3703	5940.5	3478
3474	4189	3278	5864.29	3458.5	5799		4569.75	7360.5	12123.2	4963.5	3632	4108		3336	3699.5	4342	3850	5149	5059
4007	4688.5	4429.5	3420.33	3527.67	5209.5		3551	11307.7	18601.5	3870	10666.4	8255.5		8083.1	3930	3944	3675	3698	4156
3911	3872	8930.67	4118.5	4164.25	3844.5		4409	4359	6321.78	6125.67	4360.25	4595.33		4303	4704.8	4790.5	4833	3772	3987
4043	5171	3307	4019	4845	4099		4664.88	7195.22	7659.44	6251.56	3495.25	14036.2		3334	4095.33	4370	3664	4376	4456
3734	3464	4261.5	3516	3634.67	4368		4095	4213.5	8538.1	3668	7682.5	7063.33		5334.17	4627	3499	4470	4829	3573
3456	4397	4777	4646.5	3440	3615.5		3783.5	4165.67	9577.08	5282.5	10842.2	7951.36		3702	3861	3632.5	4386.5	4688.5	4879
3366	3294	4250	3757	4814.67	3432		3948	8357	18572.3	8065.93	3415	12631.4		3998	4315	3847	3637	3810.5	4520.5
3831.31	3377.5	5550.33	5395.5	4396.4	4410.5		4974.33	3559	5633.57	6136.88	5504.25	8176.77		3533.5	4128	3642	4936.67	3294	3779
3283	3590	3353	3829.25	3816.5	4755.33		5034.8	4755	7190.25	6056	5488.89	13320.5		4557.5	3720	3728	5157.71	4132.5	3902
3411	3566	3358	3689	5201.5	3691		4117	14770.2	3796.5	5890.33	4455.8	5225		5953.6	4211	4777.5	3566	6034.29	4609.17
3498	5208.4	3579	4266	4237	3851		3797.17	6390.45	5655.67	8823	10254.2	7611.8		4361	3750	4908	3550	4131	3991
3443	3419	3838.4	4924	3673.33	3423		16470.5	5797.82	6958.43	4521	15980.3	4547		4324.33	3729	3339	4220	4431	3899
3316	3345	3575.25	5956.62	7227.57	3481.5		20725	6478.29	15765.7	5700.71	9145	7752.89		3506	4299	5452.75	4207.33	4619	4329
3823	3967	3279	4496	4029	3665		3523	6188.89	8635.45	13214.1	5356.5	5722.43		4346	4216	4933.8	3301	4541	3398
3468	3827	4266.5	3332	5222.75	4892		4597.2	5763.75	5449.67	12990.1	3746	4019		4206	4380.5	4357.33	3603	15650.4	3790
4495.33	4085	4020	3476	4494.33	4823		4133.25	3580.5	6159	5034.28	7109.12	4186.33		3734	4550.33	4044.5	7017.39	6177.25	3851
4745.33	4060	7778.12	4067	3577	3764		5057.5	4657	4975.75	5982.29	5576	4371.67		3815	4228	3530	3317	5809.25	3586
3676	3884	4294.5	4763.5	4154	4302		3897	4925.5	12049.6	3959	5224.75	7546.5		3700	6610.83	3693.5	4241	4591.33	3739
3821	3903	5895.75	4311	4289	4276		3368	4834.6	5734	10486.7	8913.38	8938.54		6127.33	5520.5	4310	7747.56	4057	3852.33
3395	3580	4803.62	5026.67	3572	4716.5		3671	4822	13247.4	6310.71	7149.86	4540.2		3505	3997	4256.5	4415	5669.6	4233
5114	4562.8	3310	3990	3596	4452		3651.33	15874.2	4945	4108.33	7949.56	4032.25		4168	3984.5	4808	6589.83	3489.5	9331.64
3855	3960.5	3914	3876	4171.33	3844		4903	6426.92	15143.3	10171.1	4683	4266.5		4624.4	3830	4858.5	4111	3573	5241.2
4011	3571	4005.6	3653	4776	5578.26		4456.2	9254.64	4761.25	3344	4567.2	8397.36		4467	5903.29	5574	7852.89	3525	3290
4882.5	5684	3316	4044.33	4545	5530.2		3684	4585.75	13317.9	3377.5	4288.75	4959.2		3334	3606	4803	3671.5	5361.25	5287.4
3291	3502	3703	3586.5	5915.6	7208		3696.25	12478.4	9458.2	7580.5	5982.25	7057.44		3858	4961	4563	5042	5391.6	6519
3296	3472	3752	3908	6003.17	3552		4805.83	13776.8	4904.8	4506.5	10779.5	5619.75		4207.67	4508	4363.5	5472.5	4843.25	4011
3979	3908.5	3468	4185	3864	3412		3381	5575.33	6346.5	3458.5	10410.7	4972.5		4129	3882	4078.25	3815	4293.5	3811
3313	4056.5	4199.75	4134.5	4828	4509		3462.5	14256.2	8161.36	3558	9176.54	7908.57		4424.75	3567.33	4325.5	3287	4240	5240.5
3960	4387	3566	4829	3525.67	4593		3691.67	5751.19	7839.11	8810.58	4300	14236.5		3433	4920	4665.67	3410	4752.33	3406
4780	3667.5	3338	6052.5	5877.4	5422		3313	6661	6387.1	5390.43	11717.1	5655.5		4431	3529.33	3534	3742.5	4458	4493
3649.5	3789	3416	3826	6818.75	3412		4686.38	4483	11323.7	9503.29	4479.75	3416		8005.43	4773.67	3764.67	3961	3383	6278
3904.5	4881.67	3661	3850	3694.5	4214		3544	5842.6	9789.93	7886.43	4440.5	5951.75		4117	3689	4311	3778	3980.5	3785
4623	4943.5	4220.5	4564.33	4222.33	4182		4600.83	8112.92	6555.7	4469	10331.3	8643.67		4213	4592.75	3834.75	3983	3836	3671
3601	5583.25	3415	4192	5171.5	3763		3697.67	5935.14	6628.17	7801.89	10526.2	6931.88		3550.5	4063	4587	3512	3411	3495
6491.67	5284	4974	4357	4067.5	3371		4370.67	4691.5	4773.25	4711.25	5780.57	11095.6		8449.11	3980	3456	3631.5	3651	4925
3473	5189.71	3636	3984	4482.33	3376.5		3883.5	7260.7	12490.9	6316.1	3826	5231		3436	3455	3390	4530	3553.33	3341
4113	4082	5525	3372	3660	5430.5		4152.67	4545.2	10398.2	8947	14382.5	4650.33		3311	4360	4676.4	7059.88	5953.83	5129.6
4740.5	3531	3665	5148	4008	4711		5657.67	4639.75	12288.2	7192.67	6955.89	4220.67		4637	8916.33	3747.5	3925	4779.5	3512
4470.5	4191.67	5405.33	3389	3438	3519		3503.5	8470.85	10684.9	11196.4	6674.5	4398		4230	8854.8	4258	3989.33	3472.5	3849
5167	6082.25	3720	4251	4079	4643		3399	6372	4618.5	7862.42	7420.11	10653.5		4141.5	4522	5325.17	3495	4607	3659
3660	3679	6088.5	4151.5	5741.5	4577.5		4349.5	4185.75	12666.5	4439.5	7603.8	3516.33		4905.83	14368.2	4100.67	3949	4449	3354.5
4260.67	4903	3651	4593.6	4115	3584		3490.5	5273.8	10118.3	11720.8	10499	5011.83		3957	5340	3322	3514.5	3803	6630
3741	7297.8	4278	3465.67	3992	3893.5		4344.83	7966.7	3838.33	4636.2	10029.3	10288.6		3394	4828	5505.75	3566	6598.8	3393
3444	4450	3509	4019	3571	4235		3772.75	4836	13675.1	3871	6360.83	5350.5		3903.5	4930.75	3488	5659.86	3344	3732
3882	5351.8	4607	4091	3463	3818		5316.6	11794.9	3297	6316.43	9398.15	4612.5		3659	3826	4412.67	3293	4321	4669.5
4103	3890	4144.25	3758	5234.67	3887		3979	7946.62	5823.5	15538.4	4564.5	6860.6		4891.33	3458	4139	3404	3612	4407
4464	3923	4993.5	3495	6350	3804		5200	11826.5	7064.38	7841.88	9225.77	8641.08		5522.25	4440	3965.5	5960.33	4453	4253.67
3793.25	3646	4024	4354.33	3451	4277		3719.33	6430.75	8782.82	13679.2	10374.5	9348		3336	3620	4250.5	3304	3893.5	3451
4090	3397	3617	4621.25	3615	4509.25		4158.75	5534.86	7648.93	6448.67	8947.61	5076.33		3409	4567	3581	3923	3810	8615.78
3851.5	3574.33	6085.6	4285.5	4248	3619		4016.5	8204.38	4616	8524.4	6967.14	3475		3703.33	3651	3834	3806.5	3643	4046.5
3549	4341.5	5501.25	3633	4321	6101.86		4411	14925.5	6540	5734.88	10056.7	4772.75		4099	4984.5	5431.2	3905	4510.5	7179.8
4178	4465	3371	3669.33	4903	4328		3576	3401	5941.5	15155.6	8713	4256		3371	8017.62	7587.57	4086	3856	3539
3933.33	4935.5	3830.5	6006.22	5180.33	4580.5		3797.8	10223.4	4988.75	4509.75	12207.4	13927.1		4202.75	3768	3750	4654.5	4934	4852.67
5564.57	3770.33	3642	3859.5	3539.5	4166		4086.25	10604.2	4772.71	10654	15217.9	6425.88		4052.5	5526	4109	4412	4666.5	4227
4310	5635.43	4557	4794.2	3895	3385		4650.29	9141.76	8639.22	4538.67	4253	5873.83		3437	3323	3526	3630.5	3779	4283
3326	3923	3717	9948.36	5353	4192		3777	6786.3	7359.86	10245	4235.6	7828.58		4875	3559	3894	3757	4385	3725
4371.67	5403.5	3394	3776	4170	4822		3902.5	11586.6	6524	15658.4	6243.43	4600		3856.33	3803	5248	3589	3466	3348
4140	4101.5	3983	3361	12310	5089.6		4515.17	5347.75	10795.9	13689.7	8848.73	6720.12		4203.5	5465.5	5890.33	4738	3714	4993
3394	3998	4934.67	4748	19640	5982.2		4247.6	6388	4933.75	8141.27	9475.4	3769		3447	3707	3709	3434	4633.6	3366
3858	6328	3318	4229	4866	4069		4993.38	8152.75	3895.5	13081.5	9333.09	5142		4055.5	4272	5346.71	3855.33	5093.2	4183
4737.5	4753	4586.5	5028	5814.8	4200		3976	7105.5	3389.5	6591.7	3647	9047.17		3296	6430.67	4084	3478	4795	5046.25
4121.5	3521	3867.5	3592.5	4391.33	4174		3986	8054.42	5336.75	5116	16828	6746.44		3285	5212.5	4128	6235.88	3586	4461.33
4944	3753.5	3394	4265	4478.8	6192.67		4026.25	7126.6	7991.91	7047	4856.4	4971.2		7144	4218.5	6451	5212.33	3683	5139.5
3802	5028.4	3911	3372	5941.25	5992.5		3925	5658.6	11812.6	14376.9	16574.3	9071.38		3764	3317	3303	3728	3411	4430
3761	3789.5	3669	3613	4627.33	3789		5087.17	5718.33	10662.4	5285.6	8026	9299.23		4606.5	3967	4270.33	9264.09	4389	5446.25
3755.67	4971.86	4550.5	3691	4501	5056.5		5548	4557.67	7447.83	5867.75	6123.88	3473.5		4162	3416.5	3875	5097.5	4148	3759
4002	3805	3478	3640	4080.67	3503		4258	11852.3	9814.33	5959.67	7778.4	7883.4		4558.67	4216	5525	5596.33	5644	4285
4768	4534	8339.25	4726	3624	3785		6182.1	5899.4	11712.7	4042	7823.33	13518.9		4525	3573	6728.8	3611	8909.11	3832
4527.25	4150.67	3722	3388	5608.29	4135.5		3417	4719.25	4065.5	11267.6	8197	3785		5188.75	3971	3376	3481	5229.33	4784.2
4176.33	3584	3561	3855.5	5714.38	5089		3421	5472.75	6762.5	5212.75	4487.67	4388.33		5282.5	3499	3880.5	3502	4761	5719.33
4290	4351.5	4960	3727	4849	3329		3838	4441.8	7287.83	13989.8	4514	10788.5		3331	3718	3377	6322.17	6297.25	3513
4856	3531.5	3344	4446.33	4158	3277		4516.33	8677.15	7219.86	5129.67	4967.5	10796.7		3480.5	4214.67	3466	3430	4401.5	5275.4
4155.67	4973	4260.67	4124	3299	3734		4248	5104	4922	6330.75	8563.62	10704.4		3348.5	4252.5	4494.5	9194.7	7914.38	4776.67
6906	3531	4565.33	3775	4190.5	4642		4555	8774.08	12372	11781.5	15301.2	5569.25		6623.75	3474	5236.33	3461	4499	4654
4178.67	3778	3482.67	4654.5	3463	4986		3939.75	5027.43	8413.91	4721.67	13414.4	5460.29		3768.5	3882	4277	4121	3831	3310
6424.5	3520	4073.5	3338	5039.6	3612		5135.27	11075.8	10527.7	7312.78	5940.43	6165.33		4954	4415	3800	5093.14	5520.5	4241
4205.5	3700	3547	4669	4223.25	4131		4405	4300.67	5874.17	8246.5	6763.38	17317.3		5052.75	9434.29	3916.67	4607.5	3738	3563
5668.25	3403	4727.17	4362.67	3719.67	3700		3843	5862.12	8958.5	3360	5165.75	15062.1		4918	4596	4017	3793	3854	4693
3535	4459	4235	5533	4051	3372		3311	5195.29	10260	4256.75	3609	8043.11		4522	5302	3392	4312	3492	6290.67
5019.75	3834.5	5139.25	3408	4362	4102.25		3381	7164.73	16431.5	7295.4	9160.75	12601.7		3925	3752	4567.5	4852	3868	3368.5
3356	4450	5055.5	3444	4691.57	4517		4692	7768.4	8949.43	6608.25	6554.17	4733.25		4112.5	3834	3280	4860.5	4794.17	3465
3919.5	3802	3339	3731.5	3481	4040		3293	4849.17	3891.5	7315.22	10465.8	18004.5		5914	4504	3441	3809	4867	4366
3602	4790.5	3279	3755	3992	4270		5096.56	8851.23	5072.29	9168.4	6440	3757		3905.5	3456	16758.1	3361	3501	3850.5
3451	5588.17	3320	3557	5321.2	3776		3437	3843.25	4588.25	6298.9	5272	9525.36		3953	4013	3680	5014	3494	5320
4136	5531.33	5010	4616.4	3303	5024.5		5304.44	9511.81	6982.83	4325.5	8405.89	6986.88		4240	9960.64	4058.33	4471	3846	5516
3469.5	4980	3466	3720.5	4218.33	3280		3732	5403.57	3983	10403.1	6125.14	10851.2		4957.25	3846	5833.75	3984.67	3436	5607.2
3592	4435.5	3448	3818.25	4021.75	3418		3574	10039.8	7072.73	4204.67	4338.5	9964		4186.5	5452.5	3757.5	7385.67	3416	4166.75
3897.5	4717.5	5852	5296.25	3324	4363.5		3327	8157.67	7989.22	4987.67	7812.9	9452.56		4342	5626.33	3442	8346.67	4185	4072
4952	3946.75	3905.67	3594	3993	4588.8		3590	5034.2	4640.33	3318	4856.6	7841		3913	3384	4363.5	3717.67	4730.5	4046
5060.57	6080.67	3795.5	3572	3565	3841.5		5194	4039.33	6306.17	7656.5	8836.85	10364.5		3956.67	3807.33	6692.78	4174	4614	4081
4325	5453	3310	4948.25	4463.75	3425		5787.4	6326.17	13112.9	3582	4749.5	5516.29		9124.42	4766	4055	3344	3517	4158.25
4265	4068	3723	4012.5	4198	4164		3526	11427.5	12535.9	6816.1	3646	8452.83		3813	5511.5	5884.83	5374	4581.33	11090.7
3991	4520.33	5081.67	3490	3941.5	4379.75		4600.5	6469.75	4215.4	11575.1	10313.8	3804.5		3518	5121.83	3932	3425	3369	3526
4045.33	3645	4271	3423.5	4086	6048		3891.25	3287	20927.8	5306.5	7653	7853		3332	5229	10237.5	3505	4996	3635
4471	5033	3619.5	3594.25	5749.75	3605		3304	6936.73	6343.25	4480.75	10824.4	11203.2		4010	5716	4022	3514	4923.5	3770
3947	3875	5625	3688	3337	3425		5952.4	7752	4789	9660.29	4495.25	6269		3463	3776	4748.67	3419	4320	4125.5
4063	3441	3285	3971	5595	8735.7		5900.08	9834.81	4241	6440.44	3993.67	5162		5254.33	3598	4236	3348	3784	4143
3522	3825.5	4073.67	4956	3601	3703.5		5081.5	9977.79	7457.88	9396.75	5722.67	9404.46		3912	4339	3313	3456	4984	4359
3815	4338	3334	3418	4751.75	6443.25		3397	6461.57	11019.9	9022.18	6046.6	10170.9		4349.75	4935.5	3312	3947	4425.33	3990.5
5725.83	4148	4280	4433.57	5068	3706		3311	17331.3	6331.75	4163	4526.75	12149.1		6044.5	3450	4806.67	3526.5	3951.67	3613
5220.5	3996	5050	3335	4830	4959		4865.17	6241.4	5658.33	9829.5	7336.09	6593		5042.67	5774	4394.25	3686	6120.6	9085.62
3782	3556.33	6331.17	4112.5	3964.5	4376		5137.5	4426	8543.75	7887.38	12093.3	6264		3617	4795.5	3696	4031.33	4467.5	4877.33
3695	3747	5229.5	3809.5	3973.5	5430		4268.5	10838.8	3981	18654.1	3282	5935.67		4406	3684	3548	3604.5	4978	3682
3373.5	5132.75	3513	3889.67	6162.17	3473		6529	7416.27	4369.67	7246.44	8251.67	4756.5		3490	5352.5	3598	3745	3547	3776
5009	4820	10493.2	4995	4361.5	4036		3786.75	14911.7	3569	9343.25	11780.4	4117.5		4134.25	4628	3907	3847.5	5419.8	3787
4106.33	4143.5	3826	3503	4725.5	4898.8		3629	3939	6200.75	12989.6	4822	4761.6		3576	4207.67	3548	4219	3316	4418.17
3604	5224.2	4353	5499.33	4617	4446		3592	6428.2	5469.71	12276.9	4092	3355		4349	5050	7062	3625	4005	4242
4556	3467	3764.6	3292	3352	5150.75		3460	4538	5695.6	7692.55	8115.58	9551.14		3394	4247.33	4077.5	3542	5367.6	3517.5
5440.25	3642	4914	3316	4265	3655.67		4565.29	4316.33	13411.3	6581	8100.7	8170.15		3908	5920.33	4974	3301	3907	5375.75
4925.5	3619.33	3966	5223.17	3897	5337		3916.25	6377.75	7891.11	6661.2	5995	6343.25		4685	5305.25	4129.25	3720	4860.33	4319
3566	3868	3785	3411	3443	4139		4807.12	6406.78	3430	3776	5051.25	8176		4629	3712	4855.4	4251.67	6622.67	3520
3895	4809.75	4196	3967.67	3446.5	5442		4848.6	11361.2	15258.8	7977.77	17856	4593.67		5208.57	3312	5284.5	4135	4160	4032.5
4067.5	3540	4487.5	4852.5	3299	3679		5631.22	7755.13	13747.7	3917	18634.1	3786		5975.17	5773	4335	3891	4193	5200.4
3866	3394	3697	5888.75	4140.5	4486		3739.33	7568.08	13600.8	4568.5	9305.75	9986.12		4946	5555.67	4702	4006	4635.67	7652.56
4338.25	3623	3294	4775.25	4007	10912.9		3946	6737.67	6881.86	3824.75	7850.71	9522.85		3288	3356	4022.5	4171	3781	3327
4295.5	4777	3746.5	3906.67	4371.75	3938.5		3889	5338.83	5344	7753.25	11471.1	6060.29		4279.75	4938	3602	4086	7823.75	3477
3704	3918	5175.5	3868.67	5750.5	3651		3342	9712.13	8242.75	7940.11	7047.33	4623.33		4666	3863	3385	4022.5	3279	3660
4075	3533.5	3436	3739	4673	3590		4427.25	7685.18	7234.71	5885.5	5100	6553.14		3526	3865.5	3745	3563	4131	3330
3756	5028	3501	3593.5	3414	3824.33		4759.5	8582.53	9980.18	6974.89	9958.15	3279		4632.5	3314	3393	3331	4908.6	16951.7
5709.4	3975	4821.25	4127	4429.29	3772		4209	5894.86	3812	7068.83	5235.5	6084.17		3488	3946	4163.8	4128	5219.5	3865
4558.25	3950	4072	5286.5	3547	4732		3790.33	4706	13144.6	7548.88	11747.6	15674.5		5119.6	3556	5652	4586	4144	3474
3632	3376	4008	4635	3972.5	4754.67		3681.67	9274.17	6365.75	3630	9241.17	10433.4		3566.33	3358	4945	7057	4459	3882.33
3614	4545	3578	4317	3787	3616		4215.25	19459.8	4051	4971	4590.17	6968.67		4175.5	4036	3904	4242	3315	6457
7767.5	3869	4348	4034	4011.75	6025.75		4334.57	4950.6	3874.33	21496.4	6656.5	10019.6		4589.25	3446	4759.4	7003.78	3885.5	4187
4714	3723	5114.5	4708	4830.14	4041.5		4126.67	11045.9	4060	11761.2	4766.5	12804.3		6932	3667.67	4613	3490	3752.67	4317
4208.5	5214.5	3957.5	3815	3383	6193.33		4551.71	7886.12	5714.86	6846	8294.69	4108.67		3435	6975.29	3292	4777.67	4723	3884.67
5899.33	5424.57	6270	4670	5358	3867		5863.12	11422.3	5793.4	8397.91	5028	4398.67		4823	3309	3704.5	5769.75	3562	3777
4189	3434	3313	5901.33	3444	3859		4142	8689.62	11884.5	11578.4	7160.25	4863.5		3530	4313	5188	3382	4105.67	3654
6196.25	5568	4380	4145.33	4127.5	4461		3449	11556	4033.4	7069.78	6113.75	10268.6		3787	4384	4095	3807.67	3846.67	4294.33
3540	3316	3673	4952.75	3508	4064.33		4398.67	6881.33	5030.5	8845.18	15992	4313.2		3502	3890	5496.5	3818.5	4393	5015.75
3714.5	4732	3485	4636.25	3346	10414.5		4030	21265	3401	13644.2	5293	12791		3484	3961.5	3753.67	4617.5	3584	4596.5
3327	4063	3867	3614	3599	3616.5		3897	11253.2	5414.17	4878	7202.22	5200.43		3547	4328	3481	3885	4199	3309
4291	4607	4031.33	4364.75	3647	4816.67		4325	4623.5	5640	3378	7949.43	9490.25		3651	3358	11551.7	3823.5	3447	4878.33
3940.5	4242.89	5645.8	4770	3608	3829		3894	4706	8496.82	3928	5266.33	15305.8		3509	3458	5963	5401	4046.5	4297
3499	3807	3619.33	3512.33	3669	3377		4582	4060.67	6554.82	5775.2	4177.33	9068.17		4039	4134.5	4446.5	3416	3646	4376
3376	4875	3847	3783.5	4865	3287		4706.67	4872	6051.14	5210.25	17444.2	5759		4808	5653.5	3988	6435.38	4138	4006.5
5672	3490.5	4226	4179.33	5404.25	5362.25		26372.5	5880.2	5106.4	4350.67	5945.17	10254.2		5146.5	4790.33	3287	6378.75	4937.5	5039.4
4853.5	3500	3779.11	4991	5163.33	3656		3615.67	8153.15	9692.38	4639.67	5505.33	14294.7		4393	4971.5	4117	4330	3560.5	6247.12
4775	3829	3435	3386	3927	3372		4475.43	3342.5	7726	9261.55	12065.1	6822.64		4030	3728	5292	4750	3414	3671.5
7403.29	3460	3427	4251	3322	5208.25		4814.22	16177.3	15623.1	6625.88	6388.43	7770.71		6461.75	4254	4799.33	3912	4364.5	3865
4697	4301	4357	3581	4286	4576.5		3349	11948.2	20406.4	5075.57	5679.33	11460.3		5434	5601.25	4875	3379.5	11584.4	4536
5272	3316	4067.67	15439	4658.5	5841.33		4727.75	4341	7261	9711.67	9802.9	3887		3658	7734	3845	3819	4411.75	3546
4337.67	3979	3511.5	3334	3372	4110		4242.5	3318	6434.29	7052	5642.75	19969.5		5056	3682	4560.2	3710	3734	3369
3921	3666	5997.5	3551	3517	3510		5615.08	10299.5	5793.5	7739.6	6583.57	5906.83		4339	4045.5	5182	3502.5	3836	4410
4604	3346	3681	3931.5	4412.25	3952		4223.5	4552.75	20409.8	5836.38	3648	3971		6626.8	4986	3743	4623	3973	3559.5
3566.5	5292.25	3450	3771	6444.92	3988		4875.71	9434.73	3506	7726.44	7014	9989.08		4556	4115.33	3701.5	4034	3303	5146.33
3846.75	3708.33	3557	4376.75	4703	3458		4020.33	5779.17	7302.45	6720.8	7097.71	7852.9		4118.4	3481	6070.9	3853	3920	5143.17
3965.5	3680	3666	4401.67	3745	3966		4614.75	14287.3	5642.57	9733.77	10841.1	27093.9		3391	3623	6021.75	7965	3421	4064
4410.6	4867.75	5745	4624.5	4434	4391.67		6218.78	5355	11334.7	10284.1	4505	3717		3536	4724	3869	3460	4429	3536
4338	4359	3763.96	5069.33	3410	3926.5		3834	4574	26210.7	5862.8	11230.6	12547.6		3858	3439	3918	4258	4561.5	3774
3727	4505	3634.89	5473	3475	4171		3612.25	4130	8889.56	8295.15	6501.62	5161.6		3528	3480	3487	4918	3915	6453.83
5330	4591.75	3503.67	5287.67	4147	3797		3673.5	4536.67	6614.43	15708.7	9547.69	8072.7		3936	3505	5500	4233	5817.25	4116
3375	3445	3414	3785.5	3602	3315		4418	6723.25	5270.75	7611.69	11734.5	7651		4854.33	5551.25	3509.5	6279.57	4523.5	3810.2
5632.57	3599.67	3464	4864	4719	4211.5		3504	10979.6	6469.2	7561.1	4492.5	8365.71		3769.67	6024.2	3382	7794.86	4314.5	6287.62
4642	4457.5	3333	3716.5	4281	3742		4143	3406.5	10835.1	16112.1	6015.86	5016		5240.86	3829.5	4973.33	3371	4531	3282
3949.5	3479	4261	3510	3377	5122.67		3745.25	9560.25	7745.62	4742	8645.74	16953.7		3833	3840	3996	3610.5	4311.5	3538
3464	5406.4	3764.5	4340	4661.75	3733		3915.33	4152	5007	11072.9	8338.58	7515.4		5374	6392.4	4487.33	6186.6	4142	4142.5
3590	3488	7095.43	5849	4658.25	3678.5		3463	7227.69	7532.6	5714.43	4397	6535.62		4262.67	3627	4844	3310	3763	3472
3487	3749	4810	5176	3825	4490		3467	6060.86	17537.3	5565.86	7366.33	5010.75		4073	4796.67	3670	3809	3923	4354.5
4041	3566	4047	3840	3511	5347.33		4200.5	12531.7	4955.5	8538.27	7436.11	12899.2		3567	6346.75	3853	4575	3799	4336.5
4048	3710	4625	4532	4539.83	5590		3567	6978.4	4706.75	10092.9	5309	6358.5		3817	3390	3641	11489.7	4103	5318
3897	4125	4080	3917	3505	4489		5419.14	10225.7	6386.33	8159.56	6952	3710		4005	3710	6816.29	4071	3379	3548
3397	5905.58	3486	4757	3847.33	4588		4063	6841	5083.4	8101.18	7396.67	6068		3375.5	4630.25	4281	4297.5	7241.86	5380.4
4450.33	5066	4104.5	5566	5249.25	3615		3457.5	13964.8	7351.29	3313	8383.36	9094.92		3423	6723	3330	3631	4086	4578
4897.5	3982	4345.25	3386.5	3553.5	3300		3395	3821.33	5478.17	16203.3	7932.36	9490.16		3295	3839.67	4537.5	3459	5035.6	4700.5
3466	3543	3295	3726	4690.67	3770		6514.33	4175	5248.5	9692.82	4852.5	4960.75		4506	6471.25	3642	5342.75	5643.9	4889.25
3817	4618	3585	6401.4	4362	5011		4994.43	5701.71	14366	10559.3	14568	7156.36		7073	7352.38	4255	3823	5570	4680.8
4757	3715	3649	4896.33	3566	4464.33		4518.6	3542	19169.3	5689	4468.2	4377.75		4985.5	3643	3775.33	8227.09	5190.67	4325.33
3418	3662	3889	4866	4585	5196.67		4498.6	8504.47	6647.62	4505.75	8042.67	7394.88		4336	5692.33	3294	4809	4215	4292
3834	4015.5	4200	5469.44	4319	3565		4498.12	7372.5	8089.5	5605.57	4504.67	6628.91		4328.75	4646	5703	3555	3526.25	3748
4148	3282	4031.2	3400	3794	3881		4205.25	7109.18	4277.5	5950.67	8020.9	4897.67		4948	5839.75	4005	4113	4381	4859
3634.5	3615	3589	3862	4186	5017		3433	3801.5	12380.3	12633.4	14877.4	7240.2		3282	3864	3531.5	4282.5	3843.5	4555.5
4019	4468	3398.5	3313	4513.5	4712		5184.46	8622.67	14241.8	8205.18	5824	7633.82		4416	5661.6	3850	3901.33	4388.8	4714
4846	3933.5	4448	8341.17	4073	3934		4833.86	3804	9707.33	5823.71	10082.4	10873.9		4271	6329.5	4682.67	4958	5993	3764
4013	3598.5	3740	3328	3468	3462		4711.2	4555.5	14135.3	7457.56	9829.15	9837.92		3807	4093	4842	3931	4021	4081
5772.25	3493	3296	7455.12	7836.67	5441		3871.5	4906	6507	4351	5826.33	4473		3735	4296	3938	4868.33	3581	4952
3959.5	4645.25	3875	5113	4017	4743		5160.43	15121.7	7750.09	4266	8773.4	5445.33		4549	6067.75	4900.5	4057	4223	3671
5298.5	3390	4641	3314	3778	4591		3517	5141	3444	10980.8	5699	6897.5		6055.33	4214	4376	3584	8055.83	3773
4676	4718.6	3841	3473	4062	4976.5		4126.67	4957.2	8826.18	9832.07	7956.62	9191.69		4499	3307	5950.75	4283	3333	4807
4889	10802.8	3668	3389	4437	4189		3529	6067.5	14828.9	13102.5	7288.83	8806.67		3710	4877	4187.25	4844	4067	3318
3290	4780	3592.5	3966.5	4624.5	3962		3688	8012.11	6758.14	5401.75	4432.75	5236.4		4810	4804.5	4471.33	3394.5	4405	4433.67
3922.5	3315	6459.25	4483.5	3569.75	5213		3641	7560.44	12812.5	7390.25	8513.88	10470.7		4863	3658	3636	3333	3857.75	4106
6241.67	4166.67	4293.67	4988	20200.5	4962		4910.62	3454	9756.07	5741	5439.83	5061.38		5153.5	3715	9251.2	4394	3967.5	3402.5
4536.33	4819.83	3451	5842.75	3777	3605		3344	8298.71	8594.42	3694.33	4487.5	14657.5		4240.25	3643	4657	3581	18542.6	4006
4139	7362.6	3362	5592	4814.4	3587		4303	4423.2	4291.5	3377	7283	6099.25		4060	3675	3522	3295	3749	4719
5672.17	5373	3981.5	3358	3472	3783		4127.17	9595.14	6621.38	10925.1	3774	13462.1		4065	3871	4887.75	3337	4417.5	3734
4959.75	3612	3500	3805	5116	3909.5		6503.56	9078.86	9200.75	6984.33	6988	10532.2		6788.17	3540	4845	4479	6030	6305.5
4483	3500	4953	4600.11	4654.5	4206		4847.29	9010.38	9263.77	12352.8	10986.4	6371.3		5273	3388	6008	3365	3399	4649.5
6364	3323	4734.17	8600.17	3389	3685		4674.5	6627.78	16090.1	5414.5	5630.4	15940.7		3747	5294.5	3952	3957	3424	4677
3866	3678	3995	4193	4456.5	4140.67		3997	6433	3988.5	10044.7	9639	5172.75		3773	4452.67	3807	3325	5334.67	3758.5
4177	4533	4608.67	3956	3432	3791.5		4304	8892.57	14078	13886.9	4258	5084.25		3282	7890.4	4975	3681	3353	4029
3879	4992.5	4646	3425	10694.7	4700.5		4007	4123.5	8558.71	10722.9	15711.9	8477.33		4896.25	5210	5878	4145.5	3953.5	5354
4740.67	3522	3381	4461.5	3696	3464		3664	5017.25	6163.78	8949.17	13608.1	6520.2		3902	4617.5	3757	3520.5	4864.25	4368
3820	4224	3278	4230.67	3395	3716		3815	4352.67	9452.93	3686.5	3877.5	5872.38		4409.5	9027	5907	4155.67	4235.67	4146
3806	3709.25	3542	4734	6014.5	6281		4305	7190.78	15197.1	9364.29	19761.4	10371.5		4396	3879	5131	4082	4529.33	3711
6327.58	4364	4872.33	3846	4190	4964.33		5101.57	3999.5	7773.1	13167.7	8255.8	7426.5		4539.33	4229.5	3632.5	4129.67	4923.5	6733.83
4189.33	4749.33	4204	4114.33	4204.5	4858.71		4254.33	5159.83	7157.71	10067.1	15609.1	4229		5747	3502	3543	3560	3903	3510
3980	4086.11	13909.5	3611	4652	4326		3600	3358	4562.33	4921.67	8829.64	10363.9		5430	4802	4083	4441	4277	4476
5473.5	4153	6237.43	3578	9596.38	4497.5		3644	3346	6237.2	4838	6139.44	6670.25		4122	4076	4780	5345	3356	4483
3596	3348.5	4041	6514	3741.33	5481.25		4447.29	9887.43	3426	15231.4	5140.71	3936.5		3561.5	5184.4	4057.5	3973	4436	3416
6783.2	5306	6147.14	3558	3459	5814.25		3343	3971	4923	4613.67	8687.09	5185.67		6259.88	3499	3443	3551	5826.25	6471
5649.25	3455	3313	4450.5	4942.5	3940		3620.5	7681.2	9364.3	10008.7	5031.2	4020		5791.25	3648	3673.5	5492	4077	4424
6589.33	3469	4073.33	3928.5	3872	3385		3300	3665.5	7625.9	5923	7054	6646.12		7559.82	3941	5382.29	3290	3707	4705
3441.5	4530	3328	4210.5	3569	3976		3612.67	6423.14	4307	6504.88	6482.67	9879.31		3496	7710.09	4405	4928.67	6590.8	4615.5
4165.5	3725	3757	5078.17	6397.29	4234		6920.25	10257.5	8316.9	6325.56	3627	6881.62		3865	3965.67	5379	4657	5982	3696.67
3649	4184.67	4779	5383.75	5381.29	5114.75		4241.5	8417.64	8659.54	4188	13118.9	5177.33		3730.67	4588.67	3331	3727	3479	4092
4561	3788	3504	3313	4569	4978.83		3476	3777	11244.6	7793.1	8066.15	4405.33		6400.1	4486	3353	3660	7002.11	3738
3742	6649.2	4020	3376	3392	4479		5120.33	10873.9	16075.3	13521.5	4559.5	18177.4		3965.5	6501.5	4137	3516	3287	3699.5
3494	3978.5	3677	4473.31	4526.25	3440		5347.33	4777.25	6834.89	6886.67	7186.45	7873.7		3388	4027.33	5034.75	7717.08	6361	5822.5
4774.75	9451.28	3832	3373.5	3478	4486.5		4230.25	4252.33	6154.57	6961	4387.33	18019.7		4376.25	3689	5447.5	5912.71	4685.33	3456
4865	4761	3568	4630.67	4051.5	3358		4129.2	4527	4083	4434	5477	5579.6		4329	4122	4705	5180.33	4223	3705
4081	5128.33	5656.83	7320	3852	6129		3419	11697.4	5681.86	10191.5	9558.57	7810.92		3406	4978	6051.75	3629	3831	4640.5
3799	4806.67	4861.2	4314	3879.5	5113.33		3786.5	12207.9	6332.33	6859.44	5967.75	8759.12		4412.5	5367	3532	3941	3562	3761
4086.5	3356	4029.5	3859.5	4042	3806		3850	5526.75	4409	8901.36	6751.44	11143.8		3359	3461	3490	3875.5	4817	4385
3429	3997.5	3632	4650.67	4801	4168		4325.17	8368.4	5806.57	8884.64	6033.71	4159.4		3932.67	3532	4947	3297	4095	3407
3977.25	3552	4966.5	4600	3485	5407.8		3617.33	10820.1	3517	6300.83	5280.83	10948.1		5789	10228.1	5251.6	3626	4076.5	3395
4442.33	3574	4285	3372	3860	4967.5		4666.5	6041.93	3914.5	9482.77	7497.65	4583.29		4264	3321	3486	3889	4137	3370
4204	3517	3896.75	4304.67	4805.78	3567.5		5257	4272.33	11758.7	5945.29	5202.5	5892.43		5333.5	5176.33	3893.33	4475.33	3293	4359.67
4350	4051.5	4764	4910	4686.2	4115		4751.2	10545.9	5176.4	6016	4657.5	4374		5497	3593	3444	3481	3660	4803.75
4897.67	5227	4538.25	4443.67	4228.5	4765.25		4661	7304.92	3814.33	13308.1	3711.5	7991.27		3929	4052	8806.75	4254	4531.5	4707
3921	5290.6	3775	3488	8816	5281.38		3718.67	5635.2	6073.6	8325	13709.6	5855		3341	6115	4539.33	3404	4139.5	3988
4736	6239.33	3825.5	4592	3497	4452		5517.25	4829.2	6927.8	8079.08	5077	4157		4260.5	4635.33	3691.5	3749	7113.2	3284
3394	3906	4595	4020	3541	3964.5		4362.5	4884.6	6717	10338.1	8657	19075		3966	3563	8863.78	3984.67	3627	6053.25
3974	5752	4193.75	5007.67	3590	10328.8		5631.62	5779.5	6143.6	4738.5	6235.43	16823.3		4726	4088.5	4546	14027.4	3283	4867
4889.2	4834	3722.5	3292	5069	3969		5103.11	4730	4941.67	7998.11	6003.25	9475.15		3513.5	3552	3733	10191.6	4591.75	4323
3596.67	3589	7285.38	3703.5	3896.5	3935		4024	4042.5	5607.14	4306	6077.25	11399.5		4408.75	3728	4220	3326	3411	3277
4692	3336	4299	3777	3991	3951		4286	4814.33	6297.17	6572.62	3921.25	11698.4		3601	3411	4181.75	3411	3743	3516.5
4042	3842.8	7151.67	5327	5531.5	4014		3583	3630	5194.67	3327	12448.7	8406.4		5047.25	4118	4109.75	3734	3446.5	4740.33
3662	3340	3475	3554	4186	3772.75		7450.93	6115.44	9894.83	5191	3336	4857		4606.33	3840	4862.5	7927.25	4977.5	3758
3983	4180.33	4274	6358.43	4140.67	3858		3910.5	5419.78	8930.36	7092.67	7345.29	3811		3393	4060.67	4316.5	3909	4476.75	13006.4
3692.5	4733	3910	4176.33	3973	5944.5		4437	7670.88	11253.9	7611.79	6923.71	8101.08		4834.25	4588.67	4128	3703.5	4353	7774.12
4446	4712	3378	4128	6163.25	4444		4875.25	9858.21	10161.7	4725	5579.5	8576.89		3447	5562.67	4447	3783.33	3584.5	3526
5672	4484.5	3616	4059	5230.4	6195		3629.75	3530	6517.43	3797.5	7986.75	3625.5		3702	3375	4927	3365	4161	3985
4628	4248.56	4465	4080	4612.17	3293		4849.4	4748.25	15173.4	5649.5	10189.7	3305		3707	4295	3674	3988.33	3322	4385
4820	5925.18	3574	3395	4490	3501.67		4859	4334	4169	5654	4035	11139.4		7793.78	3358	3325	3666	3899	4799.33
3297	4997.4	3578.5	3452	3880	5629		4554.25	7085.3	20939.3	7433.83	22679.1	5701.25		4347	4417	3834	8925.62	3383	3354
4531.75	3653.5	3492	5366.5	6287.38	4258.67		4440.5	4858.25	4141.33	6654.1	11667.6	10500.6		3306	3752.67	7663.12	3392	4101	3475
5807.2	4957.8	3962	4783.5	3711	4751		5072.88	11019.6	8642.5	7804.36	13453.6	6527.71		3412	4348	3593	3446	3315	5548.88
3588.33	3380	7265.14	4321.75	3402.5	4474		3765	4894.8	8689.5	5457.38	6567.44	3330		3536.5	4078.67	3321	5321.5	3693.67	3917.5
3727.5	4359.5	4338.5	3536	3739	5093.25		6070.88	3751.33	8992.43	4447.67	3426	5372.4		3561	4767.75	5140.5	6312.83	4494	3627
5364.86	4030.75	4750	3418	3361	4524		5230	4375.33	5491.67	13171.7	8564.78	6249.8		3666	3987	3915	4535	3737	3850
4681.6	3416	3550	4545	4321	3809.33		5306.67	4224.75	5181.6	10218.5	11322.1	8943.25		3909	4477.33	5163.4	5273.2	3815	3600
5436.4	4057	4893.5	7937	3812	3794		4499.4	11281	12205.5	6972.67	3630	4527.33		4622.33	4226	4387	5750.4	4067	3335
3296	6504	3873	4207	4303	4709.43		6320.9	3308	3951.25	11176.8	6061.12	9139.43		5296.67	6988.5	3572	3958	4795	3686.5
4307.5	4167	8329	3566	3316	3861.67		3683.5	7927.17	5332.4	9691.4	8509.91	12570.6		3344	3300	3538.5	7431.5	3735	4581
3937.5	4226	3508	3940	4048	3917		4132	8432.44	12153.5	10191.1	10109.4	9718		3406	3822	25938.4	3322	3304	3713.33
3686	3504	4538.5	3735	5435.25	3628		3383.5	4371	6921.5	12254.2	5177.67	6258.8		3281	3869.5	4305	4421	3956	3471
7073.6	3947.8	4229	3906	4476.33	3877		5060.08	8542.2	8105.33	4805.17	7041.88	14670.2		4468.67	3466	34748.4	4111	3609.67	5073.75
4596	4975.6	4072	3628	4564	3759		4365.5	3651	7063	4522.5	14325.5	6230.14		3625	3392	3746	3769	3471	3404
4188.5	3324	3574.5	3713	3567	3489		3752	10329.5	8186.36	3459	8320.75	20842.8		3675	4708.5	4136.75	4774	3436	3385
5352	3320	3873.5	4630	3424	4971		3978.33	4291.75	8028.14	6578.88	4758.17	9746.85		4331	4335	3348	5159	4020	9207.57
4536	4826	3762	3507	3290	4094		3850.33	11935.6	11514.6	5845.29	11683.8	6373		4312	5908.33	3288	4261	3914	4906.25
3890.29	3660	3739	3313	3278	4551		4677.5	11299.6	5190.2	14553.6	7725.1	6066		5539	3290	5230	3550	4493	4296.5
11849.8	4054	4408.75	3657	3789	5780.43		4369	4075	9691.6	4542.2	6793.12	11147		6069	3360	4381	5440.5	3412	3674.5
9457.44	5146.83	5177.5	3543	5263.17	5236.6		3492	8464	4981.88	4690	5422.17	8293.78		4787	6391.71	5311.75	8021.25	3313	3558
3403	3564	6667	5149.67	4514	5080.33		5686.22	3996.67	13771.1	6158.25	11501.8	10932.2		3516	3349	3280	5425.67	4982.25	3958
4192.5	3918.67	4181.33	5086	3485.5	4576		5570.62	6452.44	6667.42	16961.5	4492	8977.58		4242	3890.67	3561	11483.9	4363.33	3457
3565	5329.75	3729	6399.33	3297	3692		4757.71	7829.42	7717.62	8413.33	7832.78	8131.5		3393.5	3926	3953	5514.29	3773.5	3707
5608.4	4649.33	3395.5	3499	4720	6128.25		3300	12530.9	8046.29	10246	9003.2	8301.75		3497	5915	5103.8	6407	3337	4389
3652	3690.5	3967.2	4737.33	7431.22	3592		3352	3459	5665.83	4466	11397.1	8819.23		4081.5	3381	3385	4049	3410	3597
5685.17	4563	3713	5779.25	4907.75	3455		3601	3477	11130.8	17564.9	6722.4	9628.2		4563	3796	4797.33	4648	4090	4642
3324	3730	4215		4535.67	4286		3625	6773.88	6946.67	4215	7410.46	5467.83		3738.5	4380	4324	4000	4704.33	4409
4240	5056.75	3286		3803	3293		3587.5	8211.36	7547.83	6319.17	13986.2	5257		3682.5	3296	3528.5	6302.38	3522	3851
3285	5212	4816.25		3799.5	4309		3476	5744.62	11904.7	18040.1	13025.9	6159.29		3761	4358	3290	3681.5	3903	4866.86
3299	4057	3345		3406	3384		4505	8617.55	7688	6345	10414.6	9724.79		3613	3743	3286	3764	3398	3691.5
4341.33	3488.5	4225		3417	4229		3757	6925.4	3991	8200.45	9085.89	5481.33		4013	3901.67	3788	4710	3422	3417
4803.14	4499	3320		3430	5518.5		3633	9022.1	4244.33	4266	5560.75	11366.9		3431	3457	4889	4737.25	3666	4274
4463	4526	4070.33		4184	4102		4630	8946.33	5318.25	12466.8	5199	8058.12		3492	4019	3673	3752	3877.67	5319.5
3513	5549.67	4674		3539	3817		3970.33	12016.8	13836.7	9264.45	6665	8210.7		5204	4388.5	3503	5079.5	5512	4953.5
3750	3749	4145		4465.67	3790		4679	4320	12488.4	4674.67	5886.67	5619		3535	3939	4203	5627.33	4186	4204.5
3509	3307	4723		5509.5	4557.25		5013	4202.33	11817.3	8140.82	9573.2	10860.5		3702	4169	3782.5	3391	4016.75	4229.67
4439.5	3836	4537		4195	3556		4737	9342.27	22213.9	3736.33	6220.86	8788.11		3870	4849.83	3971	3676	3352	3624.67
3597	4649	3796		3535	3859			4279	10700.6	9022.86	10526.4	7667		3635	3736	4983.83	4554	5275.67	3299
3553.5	5547.33	4915		3609	6267			7204.69	4161	5293.71	11106.2	11866.8		5446	3754	3607.5	9054	5062	3494
5594	5849.8	5491.5		3277	3882.25			3616.33	5374.86	4650.6	7867.67	15352.4		3608	4263	3345	3404	5481.8	6849.83
5011.67	7204.83	3677.5		4978.75	4594			5596.83	8059.1	3766.5	5230	9165.55		5677.4	4122	4485.5	3569	4100.5	4571.75
5017	3817	3804		3521	4129.67			5738.75	5685.83	5048	5918.57	15334.1		3801	4680.5	3321	4064	5157.67	4636
3900	3789	4284		4920	4020			7285.89	3398	5541.17	4399.33	15625.2		3962	4925	4537	4655.5	3668	4185.8
5114.5	4457.5	3324		5377.33	3884			12034.3	16517.7	10197.6	5127	6569		5203	4382	4732	3836	4686.2	5893.43
3708	4793	3295		3587	3359			13697.2	4861.33	5149.62	6293.75	8425.33		5099.33	3925.33	3626	3663	4157.33	3514
4025	4083	4524.5		4320.5	4865			6558.56	4568	7559.62	8267.56	7929.75		3543	4607	3892	5984.67	4025	3614
5098	4520.5	3564		4611.5	4612.75			3289	6298.57	9144.79	5667.71	6225.14		4964.25	3942.5	3532	3686	4116.5	3414
5562.25	3854	3508.5		4056	3531			7924.12	8199.7	7343.42	14858.2	4581.25		3894	3281	3422	3772	3354.5	3282
3674	3431	3693			3822.5			4045	9629.2	7006.5	5260.5	6774.75		5085.4	3640.5	4164	5755	4009	3721
4354	4455.5	3537			7266.33			6069.62	8211.56	5398.75	6674.29	5521.75		5598.4	4200	6892.29	4169	3475	3363
3454.5	5244.33	3308			3747.67			4466	11179.9	4759.25	8045.23	6454.89		4004	3676.5	4210	16271.4	4591	8784.58
3815	3562.5	3390.33			3690			4488.67	6103	14483.8	9088.33	4090		4169	3609	7787.43	3497	4695	3783
3783	4541.25	3846			5049			4296.33	10216.5	5683.44	14343.6	13028.4		3484	5667.5	4127	3289	4923	4085
3505	3749	4138			4131.5			9335.25	4599	6954.56	11582.3	7854.4		4662.25	3311	3346	4323	4444.67	3889
3520	3658	3491.67			4491			11931.5	10286.6	5703	6999.86	8102.44		4486	4557.67	3462	3551	4310	4552
3282	3458	3555			3796.67			5555.57	7213	3921	9274.68	5758.4		3412	3595.5	4159.75	3320	3508	5261.5
3455.33	3378.5	3289			3527			9757.64	8575	5294	8904	12581.9		19804.6	5506	3541	4142	3581	3881
3572	3672.67	3800			4587.33			4921	8135.62	28575.5	11710.1	4171		4085.5	3294	3973.5	3336	3813	4945
4797	3625	3714.4			3545			5103	6127.56	5948.71	18976	4356		4595	3320	3678	3382.5	3415	3636
4092	4533	4073			5850			5272.67	10887.3	4547.8	4082	5317.25		3691	3318.5	3451	4007	4215	4172.33
3990.33	4802	3469.67			10240			3773.5	8302.56	3804	7305.46	4994.75		3960.5	3806.5	5987.25	4687.5	3678	3315
3307	3572	3667			4236			7259.56	14112.4	6040.38	3581.25	4941.33		4059	4702	5475.5	3605	4366	4621.25
4071	3517	3586.57			3617			6338.56	11376.1	6033	9165.76	4413		4179	5012.6	4185	3602	5605	5600
5044.88	6200.67	3690			3720.5			18546.8	4756.25	4527.4	5094.6	7732.12		3520	3949.5	3622	4140	3827	3564
3495	4726	3405			5110.71			6201.67	3440	8786.47	5113	11430.8		6213	3463	3726.67	3491	3339	3576
3663	4569	4037			3610			6537.7	3556	6571.25	6309.5	5852.67		4318	3666	6531	3520	4239.5	5410.33
4659	4467	5141			6751.3			15446.3	10049.3	6242.25	3684	20819		5180	4535	5810	4016	3319	5296
3431	4575.5	4618			4641			5077.5	10352.2	4704.25	9024	5103		5724.67	4093	3572	4708.75	5956	4198
3356	3549	3282			4227.5			7385.4	3350	4990.83	11508.6	6692.29		3300	5363.17	3465	3917	4295	3380
3556	3614	3720			3754.5			5950.89	12075.3	3515	3323	6203.82		3828.5	3333	8788.5	6705.11	3567	4115.5
3774	3283	3450			5269.17			8131.67	7944.73	4347.14	11723.4	4817.5		6349	3711	4354	4474.5	4005	26695.5
3794	3369.5	4905.8			3502			5322.6	5390.14	14869	3666.33	9410.42		3852	4128	4300.5	5329	6137.71	5056.2
4503.91	4841.67	3682			4213			8461.27	7515.14	4489.33	11471	4376.33		3943	4417.75	3823	4313	3620	6188.67
4208.2	3485	3710			5374.17			6633.25	11953.5	10866.5	8242.3	6724.22		5648.33	4014	4674.75	3997	4245.75	6261
4008.5	3288	3668			3488			8997.36	13174.7	16998.6	5394.25	5509		3492	4323	7861.5	6840.14	4182.5	3740.5
5477	3832.75	6899.29			3541			4671	23362.9	10254.9	7887	6552.14		3793	3450	3840	3721.5	4330.67	13800.4
3472	5367.33	7337.08			4491			8565.67	8452.5	14153.3	5563	11566.8		4139	6325.67	4371.33	3479	5843.38	3442
5815	3953	6052.27			4065.5			5308.17	4748.5	7497	6277.14	6614.12		3677	3432	3732	4760.5	4143	4133
3499	4190	4094			5032.8			6795.62	5181.25	6061.67	11043.6	4262.75		3695	4249	5773	3887	3424	4101
3781	8622.12	5232.67			3557			3945	10129.5	5302.25	5759	9319.64		3690	4508.67	4631.67	3293	3399	3741
6105.17	4026	3952.67			3998.5			4715.25	7734.78	3768	4888	13291.5		4010	4498	4359	3602	3867	3763
3734	4035	5158.5			4212			6034.11	5813	4818.62	4507.5	9782.89		4004.5	3796	4027	3715	4026.75	3534.5
4054.33	4563	5795.33			4236.33			10780.5	4918	4839	10959.7	9271.5		5707.33	3773	3628	4013	3384	5811.5
3343	5220.25	7521.11			4059			9049.54	6183.25	4730	4775.25	5744.27		3930	3438	4077	4367.75	3842	4205.5
3915	3452	4530.33			4147.67			6665.25	9520.5	4333.6	6036	4334		4452	3750	3604.5	3831	6902.55	6317
3731.67	4507	3748.5			5679			6400.7	10624.5	4635.33	7340.6	4156.5		3714.67	3386	5636.75	3841	7425.91	5163.5
3938	3438	4283			4027			7763.71	15018.3	4086.6	16631.5	7559.08		4353.25	3356	4186	3527	3628	3448
4592.5	4006.5	3732.5			20394.6			13508.7	11266.9	5901.12	4045	8502.08		3877	4918	4014	4275.5	3712	6622.11
4670.5	5160	3663.67			3330			7359.4	5893.2	8138.23	4166	9232.56		5358.83	4455	3834	6977.4	5073	3478
10365.9	6081	4971.5			3321			7931.9	4016.25	3851	4009.67	5293		3504	4204	3344	4677	5672	4742
3368	3878.67	3705			3706			3552.5	4061	7552.21	3964	3897.5		4166.33	6634	3658	3922	10581.2	4199
4986.8	4433	3652			3798.67			4311.5	3629	6340.5	8624.08	6481.78		3551	3765	3537	3708	4300.5	3397.5
3569	12151.4	5068.4			3424			5331.75	4242	5844.71	4407.33	10755.2		4719	4825.5	6278.25	3364	5457	3354
3774	4092	5018			3916			3743	6112.4	4631.33	6880.33	15359.8		4295	4728	6929.14	5194	3341.67	3748
3589	3309	4205			4047			7504.8	7492.58	6372	4062	6979		4173	3754	3563	5033	3291	4902
3754	5714.43	5106.5			3297			8005.55	3654.5	6439.62	4678.4	7549.33		4024	3362	4108.5	4601	4234	3584
3920	5321.67	3642			4766			6833.71	5596.14	9392.55	5859.12	4581		4381	3643.33	4570.5	3692	6831.75	6003.2
4464	3745	3317			4319			10617.5	9010.75	3348	7938.08	17119.4		5093.5	3827	4146	4664.5	3759	3850
4424	3892.67	3423			4850.5			3730.6	5434.5	19496.8	5348.67	5749.8		4325	3400	3769	3277	4805.75	4205.67
3912	3529	3488.5			4410			8203.22	7582.78	6634.09	10281	3530		4453.33	3698.5	3744	3832.5	3630	5498.25
5153.5	3451	4769			3621			7034.11	5125.75	5102.17	7479.11	6107		4021	4878.25	3538	4558.33	3388	4672
3776.5	5826	3309			3848.5			5662.6	9631	4647.17	4978.33	6031.3		3502	4020	3852.33	3417	5433.6	5091.5
3615	4904.5	5106			3997			8917.75	4191	3288	5610	11442.5		4049.33	3812.5	5732.5	3562.5	3374	4880.5
13239.1	3927.5	3316.5			3861.75			4677.5	3858	3679.75	5953	4361.33		4121	4148	4063.5	3702.5	3280	3559
4297	4672	3377			3281			7771.6	7802.12	3748	4680.33	10766.2		3454	4319.5	4422	5046.25	4637.5	3606
3372	4462.75	4267			3358			5802.83	5454.5	7719.69	8953.62	5924.5		4581.25	4578.5	3441	5285	4273.5	5466
4070	4702	5576.75			4323			4694.67	3363	8951.5	5439.4	9245.36		4402	3971.5	3625	4975.33	3433	4052.8
3593.5	3333	3358			3454			3740.5	4998	5951.71	4603	6503		3614	3299	4499.67	4362.25	3767	3330
3503	4080.5	4214.67			4076			5640.5	6843.9	6166.62	23559.8	6451.67		3479	4360	6303.33	6255.75	3401.5	5147
4227	4179.67	3781.5			3360			7805.92	3389	4992	7229.38	5392		10554.4	4259.25	4793.5	6699.67	5367.5	4062
3630	3800	6649.33			3532.5			5654.17	7979.4	5742.6	4270	8018.83		3912.5	3962	4865	3364	3653	3823
4809	4021.67				4927			7710.55	12136.4	10504.7	8078.32	5432.86		4344.67	3760	3300	3611	3836	4085.5
4518	3692				6842			9941.68	5218.25	10790.1	4445	7987.2		4236.5	4333	3651	4380.5	3837	3847
3997	4893.67				3307			6170	7856.22	3611.67	9177.9	5094		3670	4314.67	4853.5	4600.8	3559	3464
4058.75	4532				4619			3833	4387.5	6577.67	6063.11	3807		4768	8346.88	3442	4220	4284	4070
4677.33					4125			4524	7289.5	3782	14010	8169.2		5502.4	3717	5491.83	4640	5084	4985
4592.88					4473			9785.85	10953.4	8070.42	7861.9	7776.89		4372	4806.5	3449	3311	3384	4087.67
3445					5024			3850.5	14165.3	11236	3394	3776		4582	3789.5	4515	6437	3433	3437
3398					4026			5346.43	8546.92	16538.4	16920	6525.5		4991.67	6550.83	3398	6068.17	3949.75	4470.67
5526					3463			6038.4	3328	12901.2	17000	4448.6		4616	4612.67	3539	6022.67	3627	4140.5
3603					3670			5015.17	8928	8569.15	4086.75	5353.67		3353	5051.75	7391.29	4862.2	5639.75	4225
3847					4572			9064.27	5515.5	8851.09	5524.75	6444		3673.25	4672.5	3631	4051.5	4175	4555.6
4114					3344			5047.25	4708	10823.9	4010	12676.2		4221.5	4918	3701	3485	3435	3847
4639.67					3715			7005	3732	7909.5	9645.58	8668.67		4148	5140.6	3343	3922.5	4589.67	3622
					4310.67			3315	5753.25	6979.43	6174.14	4765		4846.25	3489	3516	3888	3510	3700
					9743.22			4165	9939.5	4937.25	6663	12015.7		4314.5	4684	3569	3799	3560	5002.75
					4151			3543	11119.7	5406.14	3375.5	7808.33		4911.67	3697	4062	4148.67	6771.5	5766
					4120.5			4738	6383.25	10863.8	12308.1	11207.7		4065	3793	4142	4389	4291	4880
					3928			10101.8	3945.33	7328.55	4535	6489.5		3546	5099.5	4019	3920.5	12959.5	6888.8
					3832			5342.83	8143.43	9424.42	6148.5	6441		4218	3798	3580	3823	4106	4831.75
					4198			7557	4441	4364	5616.83	12895.6		3831.5	4063.5	6528	3361	3929	4863
								3653	8639.46	4578	8584.38	4689.33		3352	7197.25	3967	4076.5	3751	6314.75
								4382	13171.7	7379.6	12797.1	6895.38		3399	8184.25	3649	4006.67	5275	4517.5
								4395.67	17554.4	7795.86	9317	4831		8185	5835	5076.5	3769	3411.5	3512
								10988.4	8724.2	5196.71	6936.5	10011.7		3677	3363	5470	3914	5699	3736.67
								3917	7424.56	12282.7	3791	5590.33		3551	3359	4331.5	3424	4369	3585.5
								5235.17	17316.1	11436.9	4703.5	3902		4170.33	3705	8792.36	3917.5	3850	3369
								12605.3	3403.5	12302.9	10276.3	15856.1		3721.67	3717	4359	4324	4534	3914
								13073.9	5083.75	9575.19	5394.3	9211.42		4020	14133.9	5022	3546	3499	3510
								7557.6	13884.4	3751	6482.75	9226.3		4887.5	3452	7368	4151	3929	4469
								8852.15	5108.2	4760.25	9403.15	5818		4357	3514	5146	4033.5	3795.33	3507
								18106.6	6862	5194.86	6411.57	8403.88		4133.5	3991	8304.83	3503	6216.8	3998
								3388	4468.67	4635.67	3870	5706.2		4866.33	3760.33	3278	4096	3371	3429
								5117.33	5178.67	3509	5210.67	4339.5		3782	5453.5	3317	3548	3359	5160.67
								12196.7	4040.67	10041.2	7669.82	7589.27		4844.25	4598	6004	5587	4513	5327
								4807	7854.56	12509.6	16208.6	5841.33		3829	7365.2	4041.67	3570.5	4391	4405
								5991.14	12086.7	9150.92	6126.71	7951.6		3431	3605	3326	3894	3842.33	4090
								3622.5	12344.8	7293.4	3542	10726.2		4197	4247.5	3487	4794.5	4140.5	5055.75
								12339.4	3947.5	10422.9	5590.5	14316.5		4310	4356	4084	5827	3348	3407
								3330	5420	5350.8	4190	3450		3961	3839	3495	5823.75	4363	3671.67
								4789.5	7673.8	7332.4	11088.4	4733.25		3812	4503.67	3410	5781.5	4399	4147
								4422	7311.4	7163.71	10305	5427.17		5305	4178.33	4644	5070.5	3487	4780.83
								5576.6	8938	11602.9	12004	8203.11		4458.33	3544	5176	3749	3929	3338.5
								5267.14	5495.83	5228	5399.5	8814		3678	3712.5	5065	4491	3836	7970.86
								17051.2	8448.8	5147	6221.5	4203.8		4973	3664	7446.86	4394	5511.75	4378.5
								3640	6761.14	13982.3	7412.62	7303.4		3669	3676.5	4572.67	4647	3804	4609
								6431.29	16492.8	7279.33	10383.4	5610.57		3706.67	4142.5	4502.33	3627	4572	9805.38
								4202	5149.8	6485.86	12148.8	14042.9		4466	4147.5	3638	3420	5749.55	3767.5
								4707.4	4708.43	8214.9	3886	4928.67		3750	3289	3347	3709	6850.75	3811
								4686	13905.9	7927	9807.67	5721.25		4642	3596	6329.29	4185	4105	4298
								9880.71	4059	3999.33	4228.6	16430		4365	4002	4378	4733.86	4639.2	4768.33
								3757.4	5688.43	15098	11430.5	10005.2		3501	4487	8906.25	3306	4282	4135
								3934.33	4052.75	6630.57	12564.2	11462.2		5011.5	3344	5000	3499.5	3757	5862
								4733.5	6175.8	4330.25	4517	11471.7		3820	3748	3429	4457	4510	4051
								4977	3553.67	4145.5	7308.86	12391.3		3347	4849.67	3496	3717.33	4156	3349
								4614.67	6739.75	4353	12743.6	13682.2		3511	4748	3556	3342	3960	5051.75
								4203.25	9342.75	5520.71	9161.27	5311.6		3898.5	3655	3311	3635	4449	6140.5
								10386.9	15703.5	6883.62	11949.3	7368		3509.5	5705.29	3801	5128.75	3794	3619
								4869.29	5401.33	4320.4	10876.5	5211		3288	3536	3381	4291.67	3930	4962.6
								4358.33	6657.75	11782.5	6037	10247		3310	4201	4263.5	3459	3876	5802
								7391	4763.2	4912.67	4966.67	13787.8		3295	4434	5240.75	4054	3889.67	5057
								6361.1	11883.9	8159	8587.25	5579.62		5916	3988	3328	3430	4706	6411
								6010.86	7873.9	3629	7089	12677.3		3438	4476.75	14298.4	4719	4045	3646
								9352.5	4613.25	6765.5	4336	7811.85		4604	4533	6670.75	3521	3310	5045.75
								11735.8	5090	3853.25	8950.82	10227.5		4242	4129.5	4335	5663.57	11610.4	4960
								5040.38	8944.56	4275.5	4629.75	4082		4031	3815	7536.25	3790	4510.5	3339
								5677.75	12727.7	4473	7496	7686.75		3468	3442	4824.6	3446	6039.25	6596.25
								9218	9587.45	7046	14369.4	9197.75		4916	3807	3344	4844	4325.67	4059
								7340	3599	5388.8	6630.4	3838		3786	3947.5	3727.5	3339	3338	3662
								8268.91	5025.4	3615	7662.44	8648.11		5084.6	3646	3453	4328	4193.5	6402.42
								8086.77	10577.6	5798.57	8295.3	8448.17		4668.5	3802	3686	3890	3795	5614
								9672.87	6155.44	12508.3	8990.23	8032.92		3651.33	5043	3280	3399	4085	3341
								12067.4	10281.1	3636	3540	5767.83		8044.44	3400	3568	3291	3501	4862.5
								8126.15	5007.4	5736.5	4378	5230.33		4579.5	4138	7095.25	3949	3974	5124
								6636.78	7858.46	6862.75	3719.75	19432.6		3522	3433.5	5881.17	4265	3873	4456.75
								15571	15549.6	3483	6315	3862		4864.5	3450	3686	4311.75	3525	4042.5
								9995.2	4720.25	4228.5	5546.86	5280.6		3532	3638.5	3887	3305.5	5656	3619
								7665.57	8525.67	14407.8	5641.14	5370.5		7449	3761	4449	3594.5	5156.75	4438
								11099.1	4348.25	6052.88	11537.2	5899.33		4874.5	3618	5514	4915.25	7445.25	4927
								10103.8	7938.58	14495.1	9796.79	4172		3936.5	3675.5	6780.25	3782	4097	5037.5
								5870.6	10681.4	15397.8	5846	8454.62		3773.5	4693.5	4641	3680	3791	5099.5
								7178.91	3301	14211.7	6274.14	5423.17		4988.25	3553	3669.5	3471	8635.82	6504.86
								5399.56	11027.7	9445.2	5165	5771.67		3309	5383.25	4461	3677	3820	3926
								5376.89	4198.25	3664	7892.89	10481.6		3562	3357	4195	6716.75	4139.5	3644
								8719.13	7335.78	6829.38	4954.57	8686.3		4028	4022	6197.75	3939	3616	4499
								3662.33	11130.2	5887.25	6880.5	7101.33		5024.5	4607	3663	3640	3462	3844
								4320.25	6148.33	7836.11	10310.1	9409.58		4669	3929.5	3940.67	3287	5498.83	3512
								10374.9	9729.08	5543.8	4996.4	3591.5		3955	4134.33	3562.5	3331	3547	4608
								8142.12	8130.45	8608.44	7729.56	4875.5		3476	8797.11	4120.75	5872.71	3376	6761
								3820.67	7841.78	9072.36	6486	6473.14		4034	5153	3943.25	5677.5	4341.5	3643.5
								7320.56	6475.43	5751.5	3696.5	13474		4130	5949.4	3435	4211	3365	3648
								4342.67	6744.86	8921.36	7331.71	12645.5		4219	4551	4850.67	4703	10340.3	3493
								4308.33	4223.33	3362	4195.75	4574		4014.5	4668	8623.43	4675	3736	5204
								10791.3	16608.4	5029.67	17828.8	3907		3611	4925.75	5182.2	3596	6695.75	5271.5
								12757.4	4890.67	4590.2	11240	3506		3765	4487.67	3521	4498	3661	3336
								6494.43	15462.4	4959.8	6232.38	5691.43		5344.5	4317.67	4195.5	4373	4114	5358.5
								7498.36	4625	7614.88	4607.83	8288.09		4126	3830	4256	3449	3380	4004
								11572.9	13923.1	7682.3	5969.71	12844.8		7395.14	5004.75	3364	3652	24404.2	3564
								13137	5681.25	5301.5	7400.64	4432		5594.25	4519	3378	4064.33	3797.5	3426
								4108	5214.33	3726	11637.3	6830		4147.67	3572	4041.5	3547.5	4197.5	5005.25
								13188.4	6859.2	4126	13891.5	8070.78		3500	3305	7808.71	4233	3320	4314
								5525.83	10146.3	4853.6	6131.89	8442		4655.67	3425	4218	3724	3984	4917
								9652	5212	6113.83	5532.5	15770.2		3776	4285.25	3974.75	3473	7668.67	4695.4
								14921.9	9358.17	3868	10766	10112.4		6411.67	3853	4688	6581.38	3895.5	4559.75
								4878.83	8921.55	4445	15116.7	3553.5		4325.5	3964	5671.25	4014	3291	4063
								6392.33	13524.8	8264.85	6283.43	10163.1		5070	4477.57	3822	4172	9346.62	3490
								6612	7351.88	9450.46	5699.17	6282.43		4244.5	7287	8147.38	3654	3547	4301
								9325.23	15454.2	3676	5350.6	8650		3638	5191.5	6250.25	4464.5	4920	3447.5
								7262.3	10855.9	6080.5	3431	13138.6		6382	5155	3394	6483.38	4745.5	3333
								11336.3	9523.56	5088.67	4740.25	10754.9		7089.44	6070.33	3750	3394	3909	4081
								4680.67	9380	6284.67	21094.7	6950.25		3320	3731	3504	4102.5	3563	8972.75
								4677.5	3937	10378.3	11182.7	7416.44		4589.33	4277	3942	3278	3505	3379
								4463.6	7812.1	7697.89	10974.1	11214.4		3947.67	9196.71	3626	3656	4795	5407.67
								5481	10903.5	4253	7259	8694.45		3313	3856	4231.5	4171	4863.5	3887.5
								8303.93	6631.78	4622	4399.6	4782		3921	4620	3347	3757	4550.5	4218
								4552	4098	6600.7	5020.75	16876.1		4536	3527	5830	4442	3470.5	3484
								5862.5	6537	12564	13291.9	12220.7		5392	3282	3590.5	3627	4862.5	5749.5
								4723.25	9826.57	4853	6520.18	4197		4038.5	4474.5	7513.62	3648	4401	3969
								8104.54	10394	7797.33	7428.22	10969.6		5261.83	3518	3315	7213.75	4537	4720
								4684.67	3301	8210.75	7752.73	3454		5797.75	4804	4358	3946	7946.25	4954.8
								4003.67	4405.33	4843.5	7196	4446.5		4197.5	9785.67	3388	3959	4328	6219.75
								10165.9	3679	6423.75	3476	7130.62		4670.33	3777	4850	4868	5226	9437.44
								4215.67	14245.3	12294	3723	4058.75		4873.5	3849	4814.33	3288	4014	5671
								4592	4608.67	10940.2	3820.5	13101.7		4376	3796	3343	3467.5	3366	3564
								5165.89	6785	5177	3891.5	8999.92		3992	4273.67	4256	3724	5611.75	3864.33
								4616	4603.25	4613	9528.58	4962		9097.25	4147.67	3774	4532	3786.5	3385
								3924.67	15917	4860	7113.71	10757.7		3366	6755	3746	4162.5	6622.75	5331.5
								6894.45	4595.5	3681.5	7451.22	13252.8		4249.8	3893	3825	4291	3480	4393.5
								5969.14	6904.36	4164.5	12637.6	8073.5		7561.67	4800	3495	3968.67	4427	3419
								3692.33	8673	3365	4229.67	4599		3502	11863.2	4061	3533	5103.25	3660
								7998.67	10323.1	4502	5686.29	3426		3878	3518	4698.4	3492.17	3777	3777
								6366.9	4476.33	4520	6501.38	15930.5		4472	4773.75	4824	3649	9904.27	4960.67
								7889.22	4918	6520.57	4026.5	4710.43		4652.33	5232	4661.83	3397	6164.8	3344
								4811.5	16810.5	4387.4	9872.75	4140		6485.29	3920	3423	4511	4047.33	4811
								8583.3	8470.92	5080.14	4391	5481.83		3407	3572	3565	3656.5	5203	3646
								7730.5	9462.91	4628.57	12985.5	4919.4		3892	3642	3698	4379.5	3635	3876
								5446.86	5494.2	17745.9	10055.5	10509.1		5854.86	3614.5	3845.5	4567.33	4250	4087.5
								9241.4	18440.1	6995	11306.6	5445.33		3758	3423	4173	4676	4092.4	10127.2
								7878.17	9957.29	10083.1	10310.6	11227.5		3350	4422	3858	3347	3824.33	3862
								5503.25	4429	9420.62	7726.22	5207.5		4434	3917	3488	3633	3830	4359.33
								19346.8	6181.5	4126.6	5580.6	4377.2		3531	4294	4921.75	15354.7	3872	5877.25
								3977.67	8671.85	6162.62	5158.5	4904		3352	4803.6	4715	3296	8909.67	3820
								5091.5	9382.17	5582.14	14015.4	10464.7		4464	3291	5081.5	3671	3679.5	3617.5
								6037	5307.12	6831.3	7317.88	10448.4		3448	3360	3277	10757.9	6393.67	4445
								9701.57	6796.75	7651.1	3435.5	8008.62		4356.5	3835	3537	5429.25	3340.5	4497
								5546.5	6867.17	9961.31	13295.7	9643.8		3567	3804	3602.5	4707	3326	8033.88
								3793	11542.6	4574	5795.88	4052		4171	3645	4183.67	4869	3538	4227
								8136.73	6158.6	9577.23	12606.9	7087		3333.5	4336	3985.5	5595.75	4139.33	5110
								6932.71	4150	4044	5622	15491.2		4324	4310	4659.5	4464.5	5901.67	4214.5
								4059.4	4875.5	14687.4	10517.4	8290		3351	3993	3352	5137	3641	3694
								4737.33	6657.33	5702.14	8049.11	8573.9		3610	4099	4824.5	5776	3840	3389
								4293.83	3739	9783.29	3995	3950		4586	3482	4343	4387.5	3993	4032
								6338.67	7558.11	6420.33	4049.2	15012.6		3425	5216.5	6060.88	3454.5	6145.2	3515
								11230.3	14377.5	10716.6	9122.78	19817.9		4243	4861	7215.25	10692.6	3720.5	3326
								5095	8154.38	4367	3922.5	7148.5		4319	4511	5113.4	3559	4629.5	5392
								9847.27	8558.82	7955.94	12332.2	5685.75		4420	4329	4173	7657.36	3471	4280.5
								9281.55	5540.43	4664.33	5671.71	4592		3909	3998	3676	3287	3635	6407
								4568	4865.67	4861.6	7634.5	5867.4		4853.67	3740	4733.67	5511	6185.5	4396
								3596	3336	3786.67	15191	11081.1		3945.5	3503	4007	3299	3378	4745.67
								11665.5	7776.3	11145.3	7916	6076.29		3360	4496	4405.33	4708	5448.5	3873
								7094.11	7971.25	5060.8	4058.75	5530.33		4745.25	5842.33	5341.33	5152	4115	4895.25
								7946.82	7601.6	4231	5845	8652.64		4728	7309	3286	3425	3646	4299.25
								5516.11	5103.33	7444.11	4271.5	10547.3		4198.5	3472	4666	4382.5	3790	5424.33
								3497	7275.62	5603.67	9990.89	8949.67		4646	4060	3280	6557.5	4184.67	3324
								5050.5	6358.2	9031.45	5392.5	6582.62		3491	5053.33	4957.25	3360	3367	5351
								4931.2	4112	6719	4774.6	4256		4207	5314.67	3496	4135.5	4940	4421.5
								5368	3947	3924.5	5699.5	8568.55		3553	4664	4633.5	4305	3372	3434
								9289.44	6202	9968.71	9908.3	9646.67		4425.5	3712	4334	4803	7197.5	4360.67
								6968.8	11519.9	3350	4965.25	11265.1		4825	3296	3585	3448.5	3928	3697
								11039.1	5589.25	7243.91	15035.2	4823		3563	3738	4929.5	3369	3840	3835
								5577.33	5479.67	3578.67	3386	6807.56		4940	9602.89	5373	10707.3	4170.5	5579.33
								8211.58	5522	6210.14	4903.8	5988.86		3400	3288	3476	3746	3607	5470.2
								8531.2	4450	4200	4995	9070.42		6590.83	3939	4926	3364	4381	5880
								11643.5	9158.79	4997.2	4364.5	3684		5341.75	4378	4701	3330	3343	4911
								10074.8	7593.12	10668.7	7375.86	5489.25		14388.6	3526	4582	3935	12095	3418
								3606	6779.75	15121	7456.45	5601.57		6143.25	3435	10310.6	6674.14	4026	5867
								6051.25	6826.71	7345.33	3440	6604.88		4971	4473	5171	4934.25	5330.67	4527
								4806	6054	7408.6	8349.18	6786.33		4031	3727	4121.25	5093.6	4125	3400.5
								7495.64	10311.4	4956.5	12487.1	4790		3882	3766	4581.5	3383	7321.25	4469
								8897.56	4310.75	4730	3498	9624.11		3550	4600	4090.5	4330	4290	5315.4
								8212.79	10920.3	6226.71	8471	8550		3424	4925.8	6401	4220	5303.67	4827
								9558.36	11521.6	3464	19810.4	12600.9		3623	3526	3451	4435	5549.5	4402.5
								9811.46	6861.56	5233.83	13532.3	12017.3		3424	5208.17	4391.67	4914.5	4388	3991
								11241.6	4111	6761.25	7189.29	7947.33		5413.25	5877	4790	4580	6406.43	4310.5
								11832.6	4887.5	7998.67	5395.4	4081.75		3732	3390.5	5976.33	3285	3343	5153
								8517.56	15879.7	8445.1	11717.5	6812.82		4459.5	3754	4582	8267.25	3943	3916
								4245.4	4052.25	6183.67	5135	8686.4		6534	6939.38	3830	3635	6104.2	3970
								11022.1	9270.45	10810	12166.2	3975.67		3623	5351.57	4603.5	3847	4486	5903.6
								8736.54	8106.1	4455.75	5551.25	11490.3		5005.17	3940	4404	3485	3875	4777.6
								3788	4976.25	5191	15164.8	8290.09		3649	5052.5	4446	3909.5	4164	3493.5
								6024.43	7492	4420.75	8702.33	6255.71		3778	7204.29	3966	3772	4972.75	6046.25
								6521.78	3995	3279	4947.25	5746		4718	3995	3776	5744	3294	3952.5
								4533.5	9609.64	7486.05	12064.8	8155.8		4242	3909.33	3848	3541	3396	12114.8
								8375.86	6998.75	4193	6035.5	5625.8		5125.33	3895.75	4405	3747	5162	3964
								7704.92	9009.25	6202.33	6742.6	9459.56		3512	3700	6666.67	4974.8	5057.5	4023.5
								3789	6349.14	6011	5183.71	3290		3567.5	3673.5	4155	3487	3705	3733
								6625.86	5927.12	6284.7	12337.8	4190		3558.5	3400	4141	5395	7880.8	3438.5
								5504.17	14999.5	4949.2	3370	8584.5		4172	4007	4361.67	4408.5	3943	4586
								4674.75	9621.5	4952.4	4180	10199.8		3958	5053.5	3934	4683	3338	3848
								11353.6	6890.75	3611	6324.4	6357.78		4987	5596.25	3363	3302	3505	3790
								11552	6129	4498	4729.5	6487.5		3599	3532	3839.67	3838	3286	5469
								5966.78	7620.17	11925.2	5604.12	10605.4		5731	4098	4104	4722.25	5337.33	4111
								7835.69	4443	6112.88	8873.5	10624.3		6744	3982	5378	4832.8	4168.25	3855.5
								5853.25	11647.9	11810.8	7387	4704		3756.5	3868	3300	3685	3825	3319
								7265.86	20100.4	10967	12591.3	13886.7		8182.86	3586	10043.3	3474	3497	5874.83
								8360	6628	14122.7	5330.17	5659.5		3514	3794	3445	5215.75	3795	3500
								9130	8185.78	8902.92	9306.36	9379.69		4222	3341	4439.25	4377.33	3393	3867
								12415.9	10774	12683.7	8956.69	7362.33		3633	3333	4301	3445	7513.62	28189.4
								4487.5	4441	16764.1	10276.8	3919.5		5966.71	3893.5	4104	6028.17	3668.5	5017.5
								5736	3648	4112	11236	5005.5		3965.5	3593	4067	3586	4436.5	3896
								7389.33	7108.83	8629.52	6418.92	9917.23		3338	5153	8059.57	3533	7565	3605.5
								7021	15666.8	4615.5	6572.5	11823.1		4541	5120.25	5401.5	4881.25	4230	3972.5
								7332.78	10531.4	3717.33	12594.6	4395.5		4295.75	4885	4427.5	4169.5	3520	4858.33
								7848	6921.3	3558	4563.67	5290.75		5581.11	4871.67	4616	4182	4720.33	3494
								4168.25	10213.2	8008.18	5157.4	5620		14941.5	6309	3468	3552	4328	6624.5
								7805.43	5833.88	5230.43	5434.2	8456.46		5207	20262.9	3356	4297.5	3673.5	3610
								8982.53	10218.1	4490.5	9191.14	14664.4		5961	3902	5438.5	3897	5049	4258
								3538.33	18005.1	9190.62	6312	7525		4886.5	3767	4748.25	14115	3715	3319
								4134.33	4830.2	11325.6	4762	5855.5		3536.5	5361	4967.75	3397	4344.67	5820.2
								7149.25	14595.7	11664.5	9994	4058		3398	5065.33	3634	3780	3976	3677
								4783.25	10136	6792.23	7507	4758.33		3902.67	3572	4223.5	3851	3281	7840.64
								15520.8	14168.1	8712.64	8910.93	11360		3447	3835.67	9505.11	4010	4713.5	3518
								5307	8372.45	5326	10997.7	7694.75		3578	4529	5766.75	3354.67	3484	4039
								5910.4	6032.57	6331.62	7943.67	5507.78		3521	5638	3880	3618	3963.67	3444
								4949.14	3833	6680.71	12879.5	8909.11		4703.5	3542.5	8362.33	4674	4618.67	3361
								7089	5387.6	4228	14008.5	12108.7		6094.75	3949	3443	5627.25	3768	7823.25
								13511.9	6345.5	9541.91	6283.25	13422.9		4474.75	7581	4663	4126	3690.33	4761
								3843.5	3767	7195.21	6109.2	7796.8		4407	11567.3	5934	7239.83	6154.6	3979
								4860.8	20728.7	9638.64	11024.3	12848.6		4643.67	4909	4535.5	8958.31	4435.67	5706.67
								10222.8	5231.6	3290	4248.5	6531.71		3575	4362	3576	3643	3604	7175
								3848.25	9054.22	7008.9	9198.2	7738.67		3952	3326	5012	4157	3601	3841.5
								4971.17	3384	6149.86	8969.18	9778.86		3324	3882	4358	5607.25	26654.5	3406
								4233.6	6791.43	7088.7	6223.5	4190.67		4025.5	3459	3735	3327	3899	4854
								5321.5	3559	10403.2	3346	7188.7		5783.5	3479	4650.67	4263	5558.44	3387
								12051.5	5821	10880.8	5560	5644.57		4887	5643.29	5594	5165.5	3663	8528.5
								3384	8957.27	6263.3	7127.29	4537		3581	4497	4158	5651.6	7427	4241.33
								4548.83	4571	5734.5	8559.82	5099.17		6000.8	3814	4732.5	4550.5	3353	3416
								5939	11333.6	5080.67	10146.7	6128		3426	4623.5	4221	3406	3408	3520
								14607.9	6630	4725.83	6385	9837.23		4375.33	4153.5	4163	3660.75	4422	4296.33
								17591.2	7060.4	4739.83	8231.8	6695		8218.44	3466	4248	3462	3704	3392
								6046.57	8202.6	7469.33	9166.36	13748.1		3755.67	3465	4387.75	3792	5246.17	3696.67
								8928.42	19107.8	7127.83	16864.3	11538.6		4280	4032	4204	4111	4826.5	5616.33
								8086.17	6098.57	3906	4025	11235.2		4182.5	4240	4935.33	4239	5890.75	3677
								10385.6	7101.86	3920	8527.75	7456.4		4763.5	5271.5	6215.25	4614.25	3511	4523.4
								3965.75	8665	22527.5	3635.67	7478.2		3804	5251.25	3407	3429	4124.5	4300
								8084.7	10353.1	8176.77	11296.7	6967.11		4407	4326	3729.67	5474.86	5354.6	5874.62
								3551.5	15221.8	4007	6281.3	5947.17		4945.25	3499.5	3281	4291.5	3683	5013
								4480	5716.25	19302.3	3759	5193.75		4049.33	3943	4298.5	4283	4713	6152.83
								5333.71	24858.1	7466.44	5406	6861.75		4350	4587.67	3320	5133.8	3966.5	4308
								7222.86	4551	9381.43	3905	10792.9		3811	4123	3322	4398	5626	3664
								8495.53	7463.18	7205.82	5499	4455		4550.5	3374	9382	3451	5113.4	4365
								4091.5	15513.5	11581	7445.8	8160.22		7462.86	4004	3962.5	4005	4829.5	3426
								4861.2	11740.3	8941	8132.1	5403.6		3800	4083.5	4478.33	3449	4658	3710
								4123.67	14458.4	7319.67	6549.89	6123.78		4334.5	3449.5	3464.5	4256.5	3714	3863
								5289.33	17115.2	5802.5	4576.25	8002.62		3873	3402	4194	3614	3385	3427
								9683	14343.4	5851.83	5459.36	10536.8		3698	5290.17	4000.5	6672.17	4247	4964
								6935.9	7423.22	13105.7	3537	4198.5		3351	4679	3750	3333	4277	4453.5
								5801.71	4421	6010	16099.4	7978.77		4459	4012	3452	3456.5	5117	4145
								3509	9259.67	10652.5	7826.25	9655.33		4706.33	3715	16792.2	4831.67	3417	5793.14
								3525	5514.33	10662.9	3654.5	10768.8		4943	3578	3321	3758	4289.5	4199.5
								8639.75	16081.4	6139	13179.2	5434.83		4108	4178	3787	5635	4452	3616
								3562	4988	16783.6	6989.17	10005.7		3744	4688	3603	5173	17678	3737
								6527.1	5602	5505	8527.62	15050.5		3888	4458.5	4964	4160.5	4403	3426.5
								8565.31	9194.1	5154.33	10312.6	11378.7		3799	4577	4635.5	3742.5	5792	4091.5
								4871	4381	11739.5	4640	10517.5		4203.25	3702	3931	4583	3856	4400
								8206.62	9603	6553	15873.4	5312.17		3860.5	6382	4558.67	10128.3	4382.83	4577
								10092.3	7872.57	4109.5	13460.8	10949.5		6086.33	5035.25	4532	4040.4	3356	7330.33
								9535.17	9728.62	4852.17	10397.4	12277.1		4521.33	4059	3919	3903	3922.67	3544
								3805.5	6012.6	9455.63	3797.33	11670.9		4749	3549	4045	3481	3298	3565.5
								7730.8	4309.67	4734.25	8157.5	4346.25		4764	3573	3953.75	3703.5	5387.5	3594
								7792	5828.25	8084.38	9445.2	5997.25		4114	4777	5211	5901	3816	6438.75
								6402.86	7280.4	14380.7	3788	9601.13		3541	3491	3467	3999.5	5393	3899.67
								3414	10633.3	4989.17	3280	7476.5		8151.75	5259	3420	3893	4874	4153.5
								7075.8	9492.16	5562.75	11990.2	8869.6		4905	3680	4775	3540	3879	5094
								7831.3	12404.2	6701.14	3573	6452.4		3941	3902.67	4968	4288.4	3487	4357
								8094	4165	6852.45	11161.8	13325.1		3421	4566.5	3832	5180	3803	4315
								4821	5828.71	4964.5	6946.38	11640.3		8137.17	3396	3580	3840	3381	6968.67
								16610.1	9880.13	9544.21	3606	5383.6		3501	4893	8322.11	5545.83	4339	6608.6
								4468.67	8320.33	8357.5	4034	8536.56		3712	3858	4404.5	6222.25	3823	3572
								7825.25	12441.4	9555.55	11763.4	6756.33		3689.5	3768	4280	4686	3443	4941.25
								5562.75	4159	4996.33	8719.75	7730.88		5408	4261.5	3324	5029.67	4816	4371
								6659.67	12519.9	3401	10489.2	7697.4		4232	7429.29	5418	7363.67	3666.33	5769.29
								6149.43	4387.5	6646.9	8633	10835.2		4973.33	3778	3549	4376.33	3952.5	4276
								10798.9	7293.25	5545.2	10293.6	7383.29		3823	6517.75	5858	10561.4	4307.25	3322
								11866.5	10766.1	5174	11497.9	3667.5		4064.67	3442	3981	3291	5877	3652
								5468.88	4210	4062	14928.1	10316.8		3337	4851.75	3740	4721	4242	4842
								11945.6	4715	12192.7	18032.1	5099		3927	4765	5478	4546	3323	4457.5
								11131.9	4251	3741	13407.8	4103		4465.25	4111	4602.67	3822	3718.5	3667
								5749.88	9253.18	7506.69	9017.25	4114.67		6056.6	5080	8897.5	5057.25	6292.86	5350.25
								7194.58	12706.6	4085.5	3646	7795.14		18805.2	3897.5	5704.5	3813	3356	3296
								7293.78	7414.29	7251.12	13942.3	9873.86		4319	3361	4269	5447.25	3843	4700
								7166	5044.33	6858.57	9079.21	11996.3		4440.5	3376.5	3895.5	3356	3539	4021.33
								6176.27	5644	6641.25	9943.75	4709.8		4631	5708	5425.5	3869	5990.5	5202.75
								4243.5	4256	5277.25	6893	3322		3550	3405	3290	3664	5428	5773
								3375	10663.8	7107.3	10809.8	8076		6367.25	5926.4	5624	4237	6297.75	3468.5
								4539	4881.5	7024.36	5714	10426.7		4037	3651	3955	4387	4461.25	4651
								9233.09	11450.8	6594.33	6785.83	4949		3715	8373.8	4030.67	5148	3846	7021.8
								7478	11672.9	9838.36	7410.09	6272.43		4139	5234.67	4576.67	5271.5	8387.86	3585
								4980.5	7575.5	21446.3	6881.64	4217		5044.33	4915.5	11676.3	5283	9169	4689.5
								3316	6960.78	4957	7517.4	4642.75		4553	4649.67	4311	4626.38	3976.5	4299
								5197	3810.5	7107	4449.5	8379.45		3783	4624	3942.75	3779.33	3409	4343
								5678.86	5334	5159	4869	4042		5749	4131	4330	4552.67	3337	3971
								11410.6	9505.22	4822	5600.6	4271		4574	4822	3937.5	3459	4544.5	4796
								5723.9	7378.12	3425	5973.7	6204		3659.5	3476	6830.83	4310.5	3425	5800.14
								4394	6744.75	8816.55	5876.5	4877		4306	3418.5	3814.5	3460	7034.5	4025
								3795	4981.67	8818.33	4724.25	8823		3339	3498	4607	3313	8379.12	6386.75
								5684.33	17443.8	6621.89	4848.29	4097.67		3629	4334	3371	3812	4950.8	3598
								5501.17	6009.75	4168	9707.78	7854.46		4825.5	4490.5	3984	3731	6266.62	3845
								4996.67	7184.25	10492.2	3744	10663.6		4523	4390.33	4187	6000.67	6182.12	4815
								9651.67	6864	3640	23686.1	10674.6		3579	3991	4045.5	4371.2	3827	3501
								7455.2	9491.92	10335.2	19375.9	19507.9		3959	4020	4808.5	4590	4309	6637.43
								4680.8	8113.56	15138	15983	4165.67		5698.29	3308	3476	3668	6392.5	3808.5
								3999.33	6800.75	18645.3	5147.86	6381.67		5131	5706.25	3535	3728	5158.25	5161
								4732.71	4222.4	8496.3	9180.45	6187		3479	3617.5	3391	3397	3424	3433
								5697.5	10228.8	8688.5	10515.3	8451.33		3911	3448	3478	4774	3995	6482.8
								9974.92	7099.33	7951.5	9237.08	15002.7		6388.83	3439	3603	3443	3592	4431
								5695.43	5156.2	10680.8	7151	7469.73		3696	6478.8	4024	5312	3468	6184.4
								5826.67	6049.5	9038.17	4695.67	8046.55		3474	4790.5	4570.67	4235.25	4533	3910
								7833.73	10948.8	8528.6	7594.5	7600.2		3978	5552.5	4283.33	7487.3	3625	3389
								6456.64	6640.18	3949.5	8346.09	3572		3755.5	3785.5	3364	3337	3430.5	3696
								3604	3540.5	5045.25	8305.8	6444.38		3281	3640	4176	3597	3913	8193.86
								11656.4	4775	16439.8	16518.4	5180.25		4437	3806	4300	7093.67	4106	3902
								4902.71	5575.25	6397.56	10183.5	6155.5		3778.25	3813	3759	5138.75	3501	4163
								4773.25	8444	13619.1	10470.3	5509.1		5234.5	3579	3588	5979.29	3892.8	5158.5
								9631	14254	6434.75	6761.62	3792		3333	3357	4322.33	3513	4629.6	4844
								17494.9	8063.09	12079.5	21722.1	5349.33		4353.5	4584	5291	3372.5	5419	5498.4
								5182.5	7000.67	21458	11264.5	8157.27		3897	3618	3308	3388	3474	7711.43
								4241	6216.12	6699.17	11093.8	5308.4		3486	5644	3971	14921.3	6147.6	3448
								3560	7200.29	3381	7789.09	7629.11		4265	3525	3772	3282	5075.67	3287
								8825.29	6198	5340	13846.4	12285.8		3973	5134	4020.25	4565	5316.5	3434
								7529.8	10400	4183	5755.29	7542.12		3658	3586	5517	5286	3881.5	3283
								5590.5	7701.9	5896.5	5469	4198		4323.5	3739.5	3286	4081.67	5357	4589
								3990.83	8357.75	3658.25	10028.3	4981.75		4321	3987.67	3695	3306	4661	4181.33
								4009.33	3750	3721.33	4024	14646.7		4309	3449	3443	4267.5	3873.5	4406
								3798	13690.1	4525.67	3754.5	8502		3742	3704.5	4166	7653.94	5170	3866
								3429	4895	3718.5	5060.2	3945.8		3732.5	3955	3715	7007.33	5028.67	4511
								4456.4	7260.25	4920.86	3523	3278		7785.56	3316	4570	3380	4131	3653
								7864.54	4278.25	7209.22	7808.29	10312		3483	4103	3311	4283	3337	5696.2
								5344.83	9159.5	7980.75	8839.08	9864.55		3620	3829	4383	3640	19885.2	3694
								5206.88	5356.57	7177.5	8426.38	8683.1		8005.5	3617	8059	3862.5	3432	4247
								5528.44	5659.43	4149	7523.71	9960		4174	4102	4555.5	4406	3531	3827
								7504.5	4579.5	3908.5	9390.67	5877		3963.5	5330	3580.5	5154.75	4104	3466
								6183.57	18380.8	5009.75	12277.8	4591		4309.25	4586	4625	4188	4144	6390
								4740.67	4726	6552.67	10523	8754.08		4309	4496	3664.5	4728.86	7829.19	3280
								11445.9	5803	11752.3	6680.67	3478		3553	4855.67	5008	3820	3445	4157
								7949.08	6463.67	5958.56	5952.57	5809		3641.33	3374	3398	3359	4030.67	3751
								9475	3359	6809.5	8792.45	4487		3424	3951	3280	3829	4671	3545
								7203	4426.5	5387.5	4483.83	3864		3580.25	3280	3287	5091	4999	5801
								3964	4818.33	6403	8837.07	7681.36		4089	5256.67	7563.22	3658.5	3374	4098
								7343.25	4294	18176.4	3886.67	3871		8724.86	4778	3467	3534	5038	5744.64
								5254.5	4765.67	10727.8	4659	4218		6418.29	3728.33	4363	4654	8694.78	3739
								4298.25	5893.86	7111.5	9780.83	5449.67		4037.5	4423.2	3960	3485	3409	3624
								9487.13	4275	9122.85	7706.89	5968.33		4072	3819.33	3608	3328.5	5111.25	4654.33
								4915	12704.3	12936.1	4535.5	10922.6		4098	4165	4286	3433	4346.25	3856
								6371.58	17062.8	3304	5771.25	5844.14		3367.5	4480.5	3679	3668	6956.75	3296
								4954	21201.8	7417.22	4933.25	4828.2		3554	4474	3376	3585	4148.33	7805
								7451.55	8045.33	5884.43	3339	6229.67		4173.33	4653.5	4309.17	3785	3665	3537
								14210.8	12224.3	6892.58	7795.81	8040.11		3353	10295	3665.5	5601.5	3533	3828
								9307.53	8963.73	6255	8004.2	13070.4		6352.14	4274.5	3782	4099	3634	3745
								3676	4983.4	3589	6912.89	4429.5		3517.25	3434	4592.33	3764	3388.5	3531
								5424.57	8002	9657.73	4284	13135.1		5313.5	3424	3457	4287.6	3971	3925
								5884.17	10052.8	3981	8027.45	10586.8		4377	3694	6561	4442	6021.5	3788
								8468.08	4662.5	3856	11650.1	4508		4842.25	4255	4170.25	3870	10281.2	3486
								4528.5	5876.6	7738.1	5758.33	10489.4		5706	6195.57	3849	10474.8	6839.52	3519
								6799.25	6226	4838	12779.3	10239.5		3628	8479.88	5716.33	4033	4023	5616.29
								3748.33	18873.6	11201.7	3608	5988.89		4167	3857	3807	3414	3647	5920
								7474.73	5893.75	3919	5537	7070.25		3359	4714	5241.25	4003	8073.8	4521
								4862	14706.5	10589.8	17369.7	10564.5		4315.5	4459	3296	4118	5782.67	4853.67
								5112	8616.33	3544	7862	13066.4		3371	4842.67	4329	5702	3828.5	3430
								4454.12	12285.3	3870	8110.11	8378.14		4261.67	3850	3340	4109.5	4032	4181.25
								3388	4335.67	7345.25	4404.5	16236.5		3828.33	3585	3502	3628.5	3713	4760.33
								7022	5394.71	4358	6839.75	4455		7468.5	4325	3345	3551.4	5835	5182
								4672.8	4237.67	6232.5	9665.07	3723		5375.67	3673	3642.5	3306	4249	3438
								7249.36	9391.82	10281.5	3839	7815		4247	4066	4037	3571.25	3594.5	3356
								4240	7756	9957.36	4755.2	10428.6		4216.5	3511	3379	4140.67	4418.5	3865
								4989	7134.14	7854.25	6788.5	4221.33		4952.67	4676.5	3939	4472	4309	5173.4
								12079.7	9649.9	7674.75	13966.6	4841		5325	7110	4373	3699	3764	4582.5
								4797.83	10003	9645.1	4650	13739.5		4173.5	7957	4020.5	6712	7330.22	7060
								6851.6	3739.5	5487.29	8740.33	5608.8		3982	4332	6072.28	5414.5	3694	4118.67
								7253.44	7089.33	6087.36	5829.75	9671.67		3976	3876	4436.67	3736	3782	5612.5
								5551.38	8921.92	6637.7	7357.75	3443		3957	3919	3847	5422.5	3290	4688
								12931.6	7657.5	7506.44	5790.25	8640.12		3892	3544.5	4907.8	4431.67	3770	4117
								9274.47	4002	3450	4378.5	6692		3569.5	5044.4	4002	5563.17	4192	3446
								9843.67	9023.75	8577.21	5065.2	14427.3		5448.5	3694	3371.5	3416	3288	4297.33
								4743	8261.87	14144.8	7008.12	9961.75		4488	8675.29	3460	4609	4212	4520.33
								4571	5395.25	7696.43	4794.25	11892.7		3470	4182	4298	4546.75	5073	3979
								8724.2	5511	8254.92	7710.62	7170		3831	3543	7250.67	3306	3419	4049
								8723.8	5055.25	5927.8	4806.8	7072.67		3945	3430	4999.67	3407	4895.67	4024.5
								3565	7678.57	9954.18	8473.18	4032		3867.75	3473.5	7835.8	4202.5	3736	10364.6
								7034.4	3427	6496.43	6619.12	4955		4101	5099	4021	4494.33	3543	4557.67
								7010.75	4863.5	8962.25	13565.7	5783.67		4067	3419	4318.67	3782	4128	3991.33
								3599.25	4749.67	3383	4133	3569.75		6518	3289	4575.33	3740	3336	3996.5
								4642.56	3336	7345	8780.08	5073.5		5897.8	3760	5953.86	3455	6674.75	5861.6
								3730.5	11937.2	11738	4147.67	9221.71		4047.5	4052	3903	5219.33	3939.5	4461
								4186	4528.75	5935.5	10475.4	4185.5		3773.67	3684	3922	3868.33	3283	3567
								7966.75	17074.3	14213.3	7466.88	11422.6		5593	6462.67	3579	5028	3998	3859
								8202.56	8332.17	9553.92	3597.5	6627.29		4122.5	3513	5389.75	5042.33	6794.5	5705
								3742	6749.78	6006	9430.11	9600.83		5427.5	3935.8	4046	4344.5	3632	3979
								3333	14039.4	10737	4700.5	6018		4664.5	4012	4609.5	3618	3922	4699.25
								5572.86	5501.83	4554	7183.14	5565.56		3423	3907	3726	5552.67	3463	4651
								3401	11097.3	3382	10265.1	7485.18		4647.67	5619	5746.71		4577	4888
								3299	8280	4660	6273.25	3807.5		6416	7117.75	4873.67		3540	6354.5
								4125.25	10897.9	7444.8	7757.55	10980.5		3280	4312	4895.33		9129.78	4931.6
								6423.36	17093.2	10252.5	7988.38	7240.78		5361.25	4977.8	3320		7487.83	4397
								4834.2	19813.7	7222.38	6016	7162.67		4649	3884.33	4585		3785	4732
								4419.8	19659.8	12702.7	8530.71	4666.17		3678	4942.5	5320.67		3432	4566.67
								6509.45	5589	3670	6667.57	7595.22		3351	3565.33	5602		5697.4	3779
								3839.33	5321.25	10737.1	4920.33	9754.46		4024	6528.5	3346.5		5816.25	4361
								4037.5	3754	14526.7	3333	8035.69		9150.5	3797	4658.75		4394.25	4439.5
								3939	8030.75	5105.29	9555.8	4085		3673	4317	3444		3535	3364
								3418	14385	8889.33	9313.93	3660		4387	4476	3814		3578	3524
								3319	13947.6	4514.67	15648.1	10676.4		3803	4508	7378		3720	7381.92
								4962.62	10954.6	4118.8	10909.3	7936.36		3352	4613.5	5113		3845	3736.5
								5975.6	5900.5	7793.6	17575.9	6262.2		3915	3496	5409.5		5257	4147.5
								3675	8751.18	10413.2	17735.3	7498.33		3529	11039.9	5454.6		6728.9	3464
								7392.83	5603.33	5070.5	7828.5	16511.6		4546.75	6776.33	3405		13082.7	3496
								9887.31	7479.12	6761.45	6339.75	5645.67		5234	4414	5182		4606	4112.5
								7055.09	4946.5	5187.25	7133.38	8210.08		3638	3958.5	4717		4524.33	3492
								4269.25	10366.1	9353.73	6634	7362.78		5180.4	4383	4556		3791.67	3934
								9218.88	3960.4	12576.9	7344.5	8011.9		3647.5	3375.5	3396		6644.83	3668
								7777.15	6857.75	4522.67	7229.8	9433.33		4234.75	3382	5280		5011	8425.88
								8290.93	14692.4	7041.38	3354	5884		3653	3939	4325.25		3991.67	3646
								12490.4	3686	5857	8306.5	7900.36		7920.64	4076	4776		4148.33	9321.42
								8886.14	4290	8409.42	9639.33	6752.86		3947.25	3956	5141		3510	3298
								4287.5	11051.5	10846.1	4206	8224.71		3413	3985.67	5294		3915	3620
								12354	5945.12	7094.04	12299.5	13534.3		3578	4110	3941		3709	3965.33
								6863.67	7475.73	4619.5	6710.89	10197		3316	4229.5	4054		4216.43	4939
								13241.6	4348	9420.6	10155.7	8695.33		3838	3861.25	4918.67		3717	7314.5
								7825.25	5223.75	11838.5	7712.29	4891		3556	9310	5021		4405	5608.8
								8750.42	10173.7	7624.91	5105.2	7162.9		5991.5	5590.75	5134.4		3662	4613
								11259.3	7739.62	5867	4671.67	6897.33		6246.75	3852	3876.67		4687	3690.5
								7576.83	6033.86	4319.67	6908.8	6719.5		3820	3625	4832.33		3876	3478
								6332.92	4712.75	11554.4	3428	4673.67		3426.67	3641.5	3570		4195	20242
								10316.3	9597.64	3451	12622.8	13313.4		3817	3750	3670		5225.2	14183.1
								5538	14752.6	7552.25	4761.83	6596.57		4550.75	3838	4054		3857	3450
								3616	9094.64	6193.89	9384.5	7866.73		5144.67	4343	3391		7242.14	3513
								5291.8	7602.18	8750.6	8252.08	7230.33		5369.6	5121	3441		4521.6	5077
								4249	6768.56	4549.75	17439.9	6669.33		4482	4130	5379		3679.5	7138.33
								9042.69	4666	5159	3906.5	5567.89		3675	6841.71	4220		4179.5	3749
								10878.3	4182.5	6815	4963.67	10005.8		3318	4116	3583		3907.5	3770
								7441.17	15324	12028.2	3827	4630		3574.33	4240	5037		6119.86	4223
								5208	4900	5519.67	8060.1	16120.3		4081	3404	4160.67		5675.67	5079.5
								7780.87	8003.4	3319	8427.9	5560.2		4336.33	3806	5114		3658	4278
								5392	8928.62	4811	5809.43	5210.6		4563	4031	4088		3383	3585
								4025	7849.5	10138	5026	12988.4		3327.5	3736	4675		4553.5	4246.67
								5301.33	5282.33	3986	16347.4	6100.8		4568	4207.8	3488		6887.83	8589.67
								5558	3618	7476.36	5901.6	3362		5143.5	3330	3347		3388	3412
								8764.71	16448.2	9264.5	6063	5301.33		3794	4362	4399		4067	3628
								5445.75	3956	12690.8	7011.44	7415.71		5082.6	3765.5	5427.2		3817	3516.5
								6140.44	8450.64	7636.27	9846.17	3587		3968	3956	3576		3790.75	3740
								9101.23	3568.5	7654.31	5227.75	11376.1		3436	3456.5	4006		3652	3780
								7741	3995.5	4252.4	4825.43	6514.57		6624.6	3579	4552.33		3416	4058
								7969.67	6175.44	4921	4865.5	7262.89		3729	3753	3307		5285	6143.14
								13488	9368.38	6692.6	9499.36	14023.1		4444.5	3992	7161.71		6029.33	10552.7
								9555.93	8296.7	4799.25	10874.3	8289.2		4122	3357	4402.67		3578.5	3547.5
								15646.4	6332.83	5805	7538.17	8923.79		4309	3895	4202		4085	3901
								7425.5	11954.5	9003.15	10475	5386.57		3900	5201.5	5802.25		4162.75	3332.67
								6250.38	9417.9	6648.07	3948.33	5708.75		5528.5	3604	4282.5		7706.62	4206
								10028.7	6049.14	4486.6	4234.5	6559.8		4936	3529	4372.5		4251	4205.33
								8437	12685.5	4199.33	6139	9932.69		3299	3698	9436.09		3879.5	3562
								5453	5087	6170	8332.2	12030.8		3670	6072.8	4660		4011.5	4395
								6553.33	3295	6679.1	4439.5	5607		4216	3361	11121.3		3839	3450
								5354.17	5284.25	3473	5610	7160.56		5273.83	4288.5	4081		4066	4406.5
								6315.6	5235.5	12026.4	11108.3	3433		3800	4154.25	7699.12		11678.1	4453
								9716.29	9504.83	4769.5	10649.7	7203.75		4328.33	5356	3379		4242	4515
								6408.75	28817.6	15422.1	9095.64	9981.29		6690	3716	5521		4024.67	4798
								8863.5	7978.67	9892.5	7602.89	5779.14		3614	3736.5	4579		4446	3631
								4278	9085.74	5594.57	7384.42	8026.06		6400.33	4241	3455		3690	4349
								12183.3	9524.73	9331.92	7639.22	11192.5		3674	4683.5	4792		3669	4781
								6238	5158.17	4576.67	3981	11009.6		6018.91	4280	3880		4654.5	3833
								15218.7	7643.17	3551	3526.5	7454.8		4148	3758	4481		4351.33	3367
								8571.9	7295.38	5880.57	11364.9	6873.5		4409	4793	4630		3612	4844
								6849	7215	5685.5	7606.11	4355.17		3373	5763.33	3946		3291	3863.33
								4717.75	11121	3999	6982.29	7091		3659	3779	3606.5		3734.67	4760.33
								6928.8	3343	9875.27	5387.14	3502		3667	3371	4217.67		3305	5623.43
								11541.4	4872.33	3492	5632.67	5393.25		3604	8277.75	4779.75		3765	13841.1
								6767.89	4809.2	4096	7000.85	4738.75		4165	4780	8691.03		3296.5	5211
								4889.2	12246.2	5573	5547.8	13458.1		4351.5	3787	3797.25			4451
								4054	6891.5	4219	4341.5	8133.38		4226	5946.4	4841			6977.25
								3570.5	7719.78	19243.4	9600	6675.71		3797	4745	3444			3543
								5089.83	7151.71	4473	3401.5	3588		5956.5	3571	6574.71			5381.33
								8050.89	7850.67	4414	8366.56	8822.62		4191	3396	4158			4488
								7346.78	6158.25	8291.3	5841.75	8170.22		4145	3419	5390.5			5795.6
								5358.33	4873.71	6004.33	5306.67	4494.5		5304.75	3369	4168.5			6328.25
								9902.43	5748.5	4267	4056.6	9171.08		4027	19103.5	3527			4982
								3858	3368	6762.62	5852.75	3927		3329	4398	4663			4220.5
								4505.5	19457.9	5227.25	5280	4178		11632.3	3735	3302			4626.25
								6151	7483.57	5554.5	22257.3	13290.1		3751	4242.75	3759			3366
								12592.3	3430	5088.5	6488.71	14041.3		4881.67	5080.14	3563			3293
								4267.67	9946.23	6511.67	10699.7	5001.6		3559	4334.5	3469			3306
								6117.3	13688	4870.17	6500.89	6012.43		5487	3910	4156.5			4398
								4479.8	6162	4317	4194	7293.38		4992.5	3334	5374.5			3865
								6799	19543.8	5281.5	18855.6	10335.2		4763	5855.83	3407			3806
								7803.3	8086.58	6829.38	3636	10930.3		5023.5	5743.33	4455.33			3725
								3969	4786	6587	11062.6	7663.67		3347	3507	3379			3761
								12419.2	7702	22024.6	9876.67	8772.67		7191.38	8187	5265.6			3865
								5951.56	8141.47	14563.9	6833.75	8073.09		4444	4732	3712.5			4469
								9413.2	10143.5	8242.17	6114.6	10629.8		3360	4348	3765.5			3515
								3561	5934.38	7749.46	16143.8	9615.9		5184.67	4758	3455			4342
								8788.73	6308.62	4669.2	4183.2	9415.58		3408	3424	5356			4110
								12459.5	6999.22	6465.17	8876.18	11935.1		4517.33	3783	5148.67			4075
								6657.22	6276.67	5620.57	4036	11008.6		5298.25	5687.33	5181.75			4717
								3447	3952	7935.25	6970.6	7164.88		4055	3407	4794.75			8342.33
								10782.9	9978.47	3920	5226.33	9400		5014	3389	3745			3402
								5268	11015.2	5260.33	4705.5	6402.38		3504	4217	6478.43			3926
								7113.67	4970.4	10558.2	11862.9	4029		4102	4005.5	3955			6307.25
								3995.75	14781.3	7136.86	8653.23	3751		4020.5	5573.33	5082			5552.29
								6766	5239.29	3558.5	4899.75	10088.7		3591	3314	3540.67			3333
								9720.75	4239.5	5359.87	7899.22	5613.75		3640	3940	4302.33			4056
								4120.6	11285.7	4998.5	7600.82	6939.73		5488	4074	3799			4300.5
								5917.5	11755.9	4158.8	5529.2	5729.67		4723	4022	4541.5			3284
								11886.1	9518.33	7488.15	3389.5	7538.07		4368.67	3546	4418			5889
								7974.69	3320	7190.91	8908.29	7011.33		4242.67	3358	4471			4934
								10086.2	6202	12938.1	9204.6	4422		4455.5	4042	3461.5			5395
								4031.75	4830.6	4197.33	4383.5	3702.33		5339	4204	3850			3651
								6714.1	7023.12	4393.6	6857.1	5702.71		4733.67	3594	4040			3281
								7498.83	9229.56	10901.5	7517.78	11712.7		3450	4534	10770.7			3285
								6568.15	5005.25	5025.6	3825	4493.4		4440.5	3278	4001			4213.5
								9648.53	13519	3928.5	9196.17	5808		3444	3845.67	3485			4360
								5664.86	4645	5385.5	17302.5	6123		6222	5634	4498.5			3691.33
								3447.5	10536.3	9788.54	21905.9	8276.4		3495	3696	5576			6233.86
								4464	13043.1	5082.75	7988.7	4134.5		3309	3819	3636			6342.4
								17029.3	5940.8	5559.4	15672.9	7163.67		3449	4211	4105			3295
								9776.67	7331.8	6340.86	9709.73	5372.78		4351.67	6736.62	3816			4296
								5411.6	5658	3504.25	7001.12	14136		4695.5	5217.5	3299			3467
								6436.5	8394.92	5558.86	5088.5	9894.45		4818	4052.5	3572			3812
								6465.82	7058.62	3773	3416	6098		4444	5591.25	3964.5			3381
								9821.59	3509.5	8562.27	6216.86	3810		3484.33	3737.5	4405			4136
								6696.12	5375.2	4667.75	5364.5	6697.17		5446	4641	4222.5			4345
								8646.82	10243.2	4991	8913	5325.67		4272.5	3445	4216			4089
								10095	5941.5	5992.6	4860	4436.4		3618	4094	3805			4283
								4429.5	5178	3680	10264.8	6629.92		4357	4406.33	4338.25			5148
								12107	7954.91	6053.33	4846.5	5562.75		4075.5	3376	4047			3824.5
								3479	13611.6	9617.06	5240.83	4618.43		4183	3778	3357			4704
								3758	6513.62	6933.8	5847.75	6009.58		3354	3484	3744.5			5617.2
								6966.45	3517	4287	8242.25	8959.5		4276	8430.56	3737			3997.67
								4757.4	4578.4	4772.6	8451.09	4161.75		4311.75	4685.5	3968			4741.5
								4996.5	9099.56	13504	10483.8	11787.3		3614	4852	4314			11472.9
								5459.88	7456.88	7625.78	9129	6163.62		4847.4	4165.5	4545.67			4677
								3943.5	7136.33	6760.62	7683	5202.71		4744.5	9341.88	3723.5			4812
								8536.89	9355.4	4713	7958	15728.3		3824	3427.5	5621.5			6276.6
								4150.75	10188.7	6540.42	3295	4913.5		4321	5648.4	4627.5			3656
								6439	6269.14	5494.43	3542	5253.25		3623.5	4355.5	6367.5			3463
								7526.91	7034.9	11761.5	4972.5	7871.71		4104	4567	6659.6			3629.5
								4182	14465.7	20899.9	15508.7	5451.86		3472	4030.67	5152.67			4157
								6302.8	8060.56	12083.3	8350.09	4361.75		3299.5	3830.67	3511			5256.67
								3757	8519.33	5767.29	5950.33	12187.3		4223	3768	5121.25			4215
								4167.5	8758.88	14800.8	7305.56	11670.1		4976.75	4093	5502.8			4471
								7107.9	8311.12	11369.4	11086.2	5012.17		3797	5688.75	4394			4684
								7634.31	4066	6943.2	4073	11313.6		3959	4323	3666			3400
								5255.57	7400.75	11050.9	9272.36	7501.6		4467.67	3501.5	3978			4248.6
								5595.6	6012.4	4343.33	6061	4077		6633.43	3858	4324.5			4087
								3694	10853.2	7674.33	7764	9770.57		4475.25	4946	4655			3782
								5980.33	5807.43	9106.64	7106.44	4665		4075	6102	4412			4153
								12344.1	4364.5	8122.87	3889.5	15529.1		4178.75	4056	3675			4478.5
								11054.5	14724.1	6287.86	5103.29	4626.67		4096	4361	3448			5318
								8420.79	5969.4	8064.92	5654	13940.6		4754.5	5662.5	3602			3491
								6796	5735	3579	14234.3	5775.8		4850.25	3576	3779			3279
								5595.67	7291.5	11989.2	4231	6371		7848.29	4278.33	3344			3945
								9268.12	11683.7	6110	4522.75	5805.5		3514	4414	4400			4551
								6203.3	5871.38	5238.67	3426.5	7028.57		5835.67	4397	3946			5174
								15991.6	4078.5	6396.5	13286.7	3288		5535.25	3384	3345			4008.67
								6348.85	5350.5	17369.3	9716.85	5370		3451	18806.6	3980			4417.25
								6800.45	5926.33	3437	3538	8196.88		6166.75	3617	3722			6051.5
								4791.2	3453	5442.71	7701.8	6455.38		3379	5030.5	4484.25			4641
								5631.67	10788	5359	7655.11	10458.9		3451	3350	5246.83			3556
								3594	6065.62	6790.3	6372	5495.71		3582	9358.25	3466			3495
								5838.36	6241.67	4014	8456.17	3754		3689.33	6163.2	3586			5419.67
								8356.8	4930.25	5454.2	3732	4879.5		3865.5	4505.67	3280			3500
								4078.5	5712	13976.8	4226.33	20047.2		3344	4498	4174.5			6459.2
								6875.43	5694	9707.15	7111	4674.25		4238	9004.38	4034			4141
								6436.11	8112.67	11296.8	4058.67	5706.8		4733	6080.86	3330			4520.5
								8172.09	4039	22125.8	3503	9090.36		5084	6347.57	5112			4965
								4380	5731.25	8943.92	5455.6	5131.75		3407	3855	3415			3293
								6160.55	11163.5	10404.9	6358.29	11905.7		4219	4321	3822			3394
								6030.44	5850.29	3979.33	13553.8	15163.9		4192.5	4439	4592			3728
								7074.5	8611.75	5663.8	8494.36	10489.6		6070	3491	3698.5			3815
								12319.9	14617.8	4754	9798.27	8209.7		4021	5923	4142.5			4130.33
								9626.38	12817.2	11469.2	9396.67	4830.5		4077	5019	3948			4209.5
								9592.92	5699.5	5180	12772.5	4100.75		3736.5	4095.5	5840.5			3649
								6149.14	4194.33	10916.1	13072.5	7260.38		3560.33	4708.75	4610.67			3956.25
								4321.67	7864.88	3692	17355	10951.7		4135	4954	7671.33			3770
								8879.45	4059	7968.14	4772.5	9274.6		3780	4321.33	3860			3384
								7912.09	7411.22	5176.83	5748.8	5650.8		4230.5	5475.2	3726.5			3761.5
								7717.92	5250.5	6378	11781.6	15210.3		4222	3462	4186			3539.5
								6379.91	16449.5	10661.9	9320.45	3780		4212	3479	4050.5			4058
								7271.18	15914.3	6876.17	7358.6	11058.1		3619	4636	5660.17			5169.25
								6790.45	4054	4265.33	4731.5	6547.4		4221.75	11107.9	3843			3578
								5952.11	7721.11	3640	5729.14	10715		7100.11	3944.5	4201			3984.25
								4003	8077.42	9611.44	12124.6	5366		3929	4218.75	4497			3867.33
								7367.69	9037	4020.5	5112.75	4948.2		4100	4944	4609.25			4342
								3702.5	15406.3	7220.2	7231.75	6860.3		3900	4095.67	3654			5081
								4260.33	18691.3	13410.3	10900.6	16663		3426	3981	3410			5137
								4012	5955	4428.4	14387.9	9815.77		5181	4123.5	6842.8			3458
								3665.5	8695.36	14897.4	7607.91	3368		5745.67	3552	6276			3371
								5095.14	9794.33	4325.33	3684	4842		3411	4982.25	4436.5			3697.5
								4252	4505	4573	8552	4078		4080	5079.17	3641			3423
								6138.88	5531.33	3320	7481.92	9256		4330.5	3844	12604.4			3476
								5781.17	7813.67	4588.4	8102.45	8403.7		3489	5458.4	4158			4427.75
								4764.67	4886.67	3681.67	3730.67	12432.1		3701	3501.33	3579			5144.33
								7209.58	4271.5	4600.33	4907.2	5763		3889	4947	3324			5719.75
								6393.5	15908.4	3393	5146.8	7272.5		4107	4552.5	4118			3681.5
								3553.5	4031.67	4209	6945.25	6038.5		3368	3981.5	4223			4429
								5128.67	15141.4	4785	4102	9777.62		3463	4578	4989.5			3283
								3908	7106.45	8985.3	6276.86	3912		3378	4269	3790.5			3993.67
								3871	7123.78	4028	9932.6	5404.71		3816	4232.5	4390			3980
								6119.38	10350.7	3871	7227.8	3593		4259.33	4474.5	3895			3388
								3372	9015.33	7286.29	5574	5774		4048	4890.29	4886			3685.5
								8210.22	8025.3	4791.6	7187.25	7503.14		5279	4358	3893.67			3311
								7594.8	21727	5971	5900.29	4221.71		4497.5	3959.5	3472			3610
								7417.42	7048.7	9630	4267	9701.8		3636	5445.8	4951			3890
								8065.9	5597.75	4653	10872.2	8479.44		3837	3881	3785			4504
								4483	4362.33	6206.29	8323.25	9623.36		3762	3418.5	4654			3935
								15798.8	3418	4925.8	8000.75	3970.5		3326	3986	6616			3703
								4492	7339.33	8402	3740	8295.29		3547.5	3371	7043.4			4612
								4727.5	10846	5200	4281.33	4993.33		4615	4173	5684			5199
								7090.08	14873.1	4966.43	4783.5	6773		3397	4206	4352			4995.5
								10333.4	6759.67	6027.89	6791.67	5808.67		4565.5	8853.88	7160.88			4201
								8933.36	8169.42	5290.17	6451.12	8126		3289	4215	5171.14			3423
								6366.75	13252.9	8577.82	6589.5	8539.73		4471.67	3844	5588			3944
								8913.15	4959.25	6211.83	9165.23	6884.8		6037	3386	5234			3285
								7871.46	5109.67	6681.33	4221	3748		5367	3933.5	4341.33			4991.75
								10311.8	5937.71	6364.67	6428.86	4185		8364.5	5297.5	4852.2			4647.33
								4995.8	3449.67	6081	13147.4	8801.79		3689.5	4271.67	4064			8064.62
								5718.4	8004	15464.7	10387.6	4084.67		4812	3727	3974			4632
								3617	8508.5	14715.3	3962.5	9782.33		5368	3609	3527			5074.33
								7195.5	5406.71	8439.62	4758.67	11245.1		3391	9385.5	3936.5			3425
								4857	3775	5228.67	5293.5	6018		3468	3670.5	5984			5204
								4505	4478.5	8219.4	4336.5	3714		3695	5110	8722.17			4883.67
								6278.33	4514.67	6336.11	4554	4848.75		4111.67	4628.5	4049			3656
								6074.12	6203.2	6833.5	4234	14006.1		3818	5027.8	5616.5			4458
								9040.71	6043	13889.9	6278	5932.75		4024	9303.43	4569			3581
								5593.57	7186	8069	17612.5	7580.58		4156	4444	3731			4275
								4185	7039.75	3862	10797.5	8761.09		4303	3354	5034.5			3688
								4234.6	7484.82	5697.4	5788.33	9901.38		3695	3346	3296			7299
								7300.33	5310.67	6824.44	7344.83	4797.5		3300	6029	3798			3823
								5954.4	6558.1	3718.5	3849	3841.67		6408.33	3668.67	3437.5			4081
								8226.1	10812.7	7527.67	4546	13366.6		3619.5	3523	4538			3895
								10097.1	6715.22	4649.25	6145.38	5023.67		4646.33	4168	5010.8			4872.5
								3329.5	9200.69	9186.85	8903.49	7041.67		5678	3577	4860.5			5045.5
								4116	15861.5	8967	5178.25	4060		4233.5	3955.5	5505.25			3392.5
								5420.83	15494.8	5331.67	12343.3	13014.1		4464	4377	3347			8198.1
								6374.4	7819.27	5880.67	7811.25	7522.5		4943.25	4165	4303			4131
								9915.53	7163.33	7290.12	9587	5026.75		4849	3664	3874.5			4801.89
								7410.45	8395.5	4930.5	10127.7	7655.54		3917	6739.14	4420.8			4495
								4320.14	7217.33	4082	8776.33	11717.4		3637	4397.33	4451			4748.75
								6691.17	4318	11693.1	5782.5	6548		6500.43	5873.29	16129.3			5125.6
								10375.3	3823	5178	5533.38	8028.78		4154	4512	4610.5			7192.58
								16089	11690.8	3803	7069.86	4655.75		4545	4458	5514			3376
								4916	6541.2	4948	9871.47	3386		4170	3642	3280			3795
								8326.33	3678	5397.62	5274	11281.2		4161.5	3984	3306			5535.75
								7731	6212	3948.67	8416.27	5672.43		3541.5	4166	6219			3919
								9907.56	3812.5	7904.6	5548.6	8979.83		3621	4445.25	4511.67			4517
								6394	7042	5116.25	9242.25	3808.67		3359	3713	4470.5			5457.5
								10649.6	9496.17	6095.18	3503	6684.5		3607	4107	3390			3429
								4636	9202.67	5440.43	3933.5	4353		3428.5	4373.75	4603			4245.5
								12514.5	14195.1	4377	3419	6732		6545	4937	4604.25			3554
								4686.67	8749.44	8682.69	6081.43	12756.7		4340.5	3906.67	11718			3700.67
								3907.5	20388.5	8561	9700.36	6938		3762.67	4267	4925.25			3654
								6352.43	4822.75	8542.58	7616.75	5948.5		3582.5	3287	3533			3772
								4222.5	4678	10100.2	5851.75	5923		3885	4603.75	4391.75			3550
								5693.1	11325.5	6162.56	16132.2	7582.9		3652	5715	4407.5			3480
								4193.67	17888.7	6216.62	3834	6238.25		3762.33	3442	3566			3415
								3745	6510.83	13617.6	4408.67	11020.2		4197	3837	3780			6658.14
								9499.71	4083	3716	6727.45	10147.4		3676	3683	3348			5362
								14004.8	7099.22	10357.5	13900	6848.4		4713	3346	3573			3615.5
								3761.33	4123.75	4660.5	14544.5	5261.67		3795	9157.75	3360			4169
								4207.8	5312.25	6499.56	7932.33	7174.85		3911	5127.5	4662			3315
								12632.1	9816.22	8195.46	6060	10775.9		3352.5	3686	3713			5121.8
								3928	11262.2	4248.75	4516.67	6853.75		4047.67	3415.5	3409			4336.5
								7653	6678.88	5145.5	5688.29	8713.73		5604.5	4085.5	3748			4988.5
								5350.8	9713.08	12035.2	3759	6235		4286.33	8094.67	3834			3700
								11753.6	13192	12699.5	7774.57	5510.25		3301	4033	4727			4336
								5880.57	4053	6255.75	5282	7461.73		3300	4933.25	3490			3836.5
								4094.75	8141.6	5731	3381	19862.2		4382.5	4223.67	4185			3303
								7990.64	3597	5273.29	6618.57	5583.25		3827	7639.08	3449			4206
								3452	3647	3746.89	4007.5	4017		3421	3549	4015.5			3843.5
								5275	7556.62	4584	4707.75	9115.64		4406	4728.33	6265			3941
								12260.1	4660.6	4539.6	3827	8613.9		4025	3672	3514			5109
								9038.64	8688.17	12997.6	3764.5	5672.4		4571	4033	4318			4043.67
								7361.82	4269	12067.3	4851	7753.64		4290	4428	3915.25			4362.5
								4371.8	11799.3	4613.25	5044.17	4919		4389	3593	3935.5			6763
								6280	7985.25	4622.57	7698.89	4931.25		3662.5	3306	4570			5179.5
								17285	4134	6893.43	5697.33	12508.2		4026	4032	4962			3435
								8174.75	7482.67	5137.5	8608.9	13516.2		3608	3596	3518			3912
								5466	3534.33	5744	5714.8	10523.6		4323.67	6874.8	4087			3503
								4968	7563.33	13474.1	4416	10570.7		4942	4230.5	4434			3752
								4830	8746.67	6225.43	4891.67	10340		4381	3720	4231.5			6777.5
								11762.6	8129.31	6796	10301	11736.2		4954.5	3815	4866.67			3356
								8530.8	15854.9	3278	6762.38	5577		5103.8	4998.2	5499			3413
								3497	5083.17	3933.5	9089.6	12337.7		3369	3534	3533			3663
								23488.6	8888.89	6484.86	8781.4	8687.2		3417	6115	8234.75			4343.5
								7078.22	8670.08	13354.4	15553.7	4887.57		5415.4	3731	4408.5			3528
								3365	7867.12	6151.71	6521.43	4268		3353	3447	3597			3805.67
								3351	8899.82	7623.8	13349.9	4395.67		3547.67	3452	4422.25			3427.5
								5543	6074.22	3660.67	6952.1	4381.75		4109	4078	3783			4015.67
								6847	4104.33	3280	24858.5	3832		3786	4349.75	4423			3649
								11937.4	10566.1	3775.33	9014.42	5046.2		4380	4078	3769.5			3926
								13400.8	3620.67	4070.6	4233	10441.6		4523	4643	3977			4181
								7954.29	5642.4	9378.08	9187.44	18196.4		4618	5175.5	4903.67			5817.75
								5189.75	4626	3909	5092.57	6070.43		5375.8	3712	3632			4162.33
								7364.25	14178.1	4355	10254.3	7564.67		5313.43	5277	3581			5214
								4773.71	4205.5	7414.78	9967.7	15796.9		3501	4094.5	5226			6310.33
								4847.75	4023.25	4242	6779.27	20800.8		7139.38	5702	4499			3810
								4036	7209.92	4074	9288.78	5163		3786	3511	4336			6232.17
								5827.91	5251.57	3469	5592.5	6777.5		3842	3959	5211.75			4512
								3506	4441	4324.25	5071	8825.45		4212	3283	5302.25			5527.5
								18278.8	7823.2	3888	8603.2	4797.2		7444.4	4387	4420.67			4139
								5268.2	4670.25	5332	9155.67	5207.25		5060.33	11567.6	4588			3448.5
								15541.4	9287.77	3849	4064	4502.6		3702	5656.67	3440			6142.8
								10670.5	13429.5	4687.45	8490.3	4259.75		3981	9288.5	3724			3900.5
								5452.5	10405.6	7531.08	6506	3895		4540	3707	3489			3330
								8423.23	3358	4511.38	16356.7	8529.83		3921.67	6137	4849			3314
								6642.78	12121.6	7066.36	16699.2	6208		4777	4629	4061			4950.25
								5827.25	4795.5	8442.96	5241.86	6497.12		4899	3774	3377			3603
								5110.67	9344.69	9778.08	7876	9239.38		3686	4495	3799			3661
								4364	9508	10544.2	3338	8829.69		4842.67	6868	6760.75			3386
								6344.64	3837	5559.75	9250.83	4489		3833	3299	4725.33			3290
								5107.25	5559	9775.41	14757.7	7615.91		5071	5534.83	3606			7239.17
								3707	4770.8	4470.8	7277.5	13614.5		3567.5	5522.4	4506.33			6462
								3991.67	8609.78	4243.53	4091	5337.33		4207	4124	4762			4274
								5931.1	5793.33	4119	17979.8	11241.4		3828	3581	4158.5			3638
								4908	7114.4	8766.25	6872.25	9313.69		3363	3730	3881			3403.5
								8110.71	7103.36	11669.7	4796.4	4411.25		3287	3672	3640			3715
								14221.5	16483.2	4036	7324.64	5552.86		5052	4544.33	4193.67			4360
								9126.45	3459	20363.5	5764.33	3374		4205	3458	3705.33			4529.33
								14126.6	12782	8968.33	7902.67	3378		3950.5	3518	6304			4751
								7127.5	5179	6103.25	4076.25	7302.11		3868.33	5236	3375			3506
								6853.64	8537.15	26801.9	7242	5762.83		3695	4765.5	8545.5			3477
								10355.5	6238.14	8488.91	7048.78	7287.78		3299	5858	4481			4491
								5683	5234.29	4712	4625	9084.5		3433	7935.4	4145			4680
								7217.55	13474.3	7260.64	10883.8	12905.7		4729.6	3314	3277			4712.33
								10758.2	7136.3	9519.62	9452.08	8269.5		4794	3410	6034			3731
								5539.17	8373.18	11819.8	8873.36	6138.67		3412	4864	4037			3965
								4033.6	4304.75	4629.4	9648	6314.42		4502	3964.5	4032.5			5611
								9104.62	4286.33	11566.1	9235.55	4432		3932	4630	4307.5			3725.33
								6491.5	10405	4196.67	17715.2	5368.38		3862.5	3501	4256			4139
								4012	6571.86	12802.5	13591.7	8596.7		4680	3592	4138			3950
								6426.5	11886.5	3918	6813.14	6044.25		3391	4159	5055			4896.5
								6098.43	6106.62	4646.5	5816.5	6417.17		4265	4382.33	3666			4843.25
								5648.75	9713.23	5098.12	6227.12	8170		4831.67	3946	4078			3417
								6370.12	6529.7	4911.71	8357.5	18658.7		3317	4017	3573.5			7531.22
								10837.6	6371.75	8753.15	5990.5	4751.4		3281	4996.33	3542			4296
								10956.4	8197.9	17926.4	5560.25	17997.2		3523	5286.17	3287			3640
								4726	6500.71	5643.17	8110.92	9781.08		3837	3977	3900			4242.25
								7308.73	17220.1	11892.1	7959.82	16537.3		3886.5	4541.67	4683.33			3953.5
								22898	4117.4	4230.5	8514.12	6127		4035.33	3972	3698			6994.57
								8355.82	8195.75	6868.67	5496.57	10544.4		4000	3436	3840			5667
								13419.9	3944	13897.1	10536	3435		3933	3859	3956			5690
								8504.53	4876.5	5317	5539.4	17161.1		4118.67	4114.5	4873			6639.8
								3436	15832.9	3632	4949.25	12653.2		5045	4202	4268			4636.25
								4786.5	10088.1	7142.62	13190.3	5080.3		4509	4057	4736			6101
								11075.8	6802.25	13685.2	4575.5	8471.58		4241	4212	4277			6874.11
								4825.5	3412	8376.45	10362.6	14354		4488	4157	4038			4925.5
								3797	5389.62	7279.62	5592	9426.83		4116	4155	5885			6481.5
								3503	4238	8626	10710.3	4349		3843.5	3451	6690.33			4919.75
								8396.08	5075	5065.29	4302	4453.5		3816.5	4521	5153			5130.67
								4381	4289.5	4222.75	6284.5	7386.42		3322	3617	3754			4494
								9237.18	7519.38	8494.45	8121.22	6319.29		4227.67	4259	4596.33			3879
								13209.6	11286	8374.25	10166.2	6426.67		4868	7135	3572			3481
								3820	17508.6	7021	3594.5	16617.5		3575.5	4407	7586			3901
								5249	7356.67	4874.25	11202.7	9136.5		3754	4096	3789			4255
								6943.75	7068.38	20023.2	4711.6	5057.86		4416	6168.75	3896			3488
								5354	10792	5107.33	5636.43	5603.25		4926.4	4124	3688			3809.67
								4042	4378.5	7265.27	8968.13	4662		4292	5076.25	3441			3787.5
								9497.23	8016.75	10209.6	12661.9	13610.5		4293.33	3304	6018.17			3596
								10977.6	3517.5	3566	4357	11250.7		3817	5251	3613			5922.5
								3486	9025.73	6949.33	7945.33	8761.2		3686	4248.6	3431			3684
								12828	11338.6	9233.14	11105.1	5609.56		5058	5302.8	3462			5608
								7968.9	12413.4	19162.6	5949.83	4093		3531.5	4616.5	3437			3783
								5502.17	5538.14	3651	7390.8	7053.4		4040.33	4719	10355.4			3297
								6363.43	8535	5729.33	7831	8811.92		5226	5114.5	4524			3647
								3303	7525	7037.47	6367.17	4717.8		4315.33	3496	5144.67			3850
								9399.45	3772.5	7489.89	4062.5	4510.5		3769	4430	3747			5466.8
								5833.88	4131.5	4546.29	6722.14	5864		5651.4	5456.25	5208.75			4595.67
								4931.6	9464.43	5532	6799.25	6281.57		4300	3495	3386			3756
								8789.87	3533.5	18078.8	6917.14	4808.33		4205	4562	3559			3860
								3484	17002.8	3547.5	3392	4603		4052	3550.5	7633.5			4231.5
								4369.4	8709.67	8299.87	4618.75	10539.3		3757.5	3857	3791			12607.6
								9048.31	3487	5631	4207	3505		3710.5	3530	3718			3679
								4189.2	8269	8221.67	4819.5	10106.3		5122	3356	3283			3744.33
								11622.5	7650.9	7094.78	10966.5	4346.5		3277	3588	3529			6753.71
								3667.5	5794.8	7197.71	7544.18	7090.5		3440	3610.5	4819.67			6521
								5249.33	7832.2	5043.17	8919.33	5190		5164.33	3719	3645			3764
								4489.83	12296.9	3963	6943.38	8929.25		3409	3620.5	3306			3427
								5691.75	9177.55	7557.89	9182.67	9022.55		3533	7049.6	3880			3459
								17206.9	13272.4	4505.4	25381.7	4365.25		4545.25	3286	5583.33			3500
								8465.88	3636.33	5624	7139.56	10039.8		6262	3286	4980.5			3951
								12451.7	4555	10729.8	6642.5	13736.4		3293	4142	4440.5			3799.5
								6208.56	4390.5	6897.5	5878.67	5685.29		4841.5	3412	5354.17			8545.78
								20538.6	11570.1	21566.4	8092.08	4604.4		5131.67	3515	3309			5297.5
								6720	3480	6593.91	4478.5	8854.08		5995.5	7718.6	4694.5			4779.25
								5268.75	10569.4	15699.7	3773.5	9797.2		4609.5	4608	23872.3			3732
								9811.61	6104	7040.47	5310.2	15645.2		4129.25	3524	5398.5			3892
								10063.8	7657.82	14775.2	10604.6	8104.67		3520	7180.75	6376.75			3382
								6463.12	4089	3933.75	4211.5	4111.5		4680	3655	6156.33			3571
								4871.25	8828.8	4573.5	10163.5	13864.9		3734.5	3407	3992			4419
								10642	6828.4	6288.5	8217.6	4448		4122	3912	5682.67			3447
								9343.44	4809.5	14001.6	11314.6	9745.11		4428.25	5683.5	3376			3796
								6992.33	5579.8	7670.5	4947.6	5255.38		3289	4694.5	4074			3389
								5556.5	3901	3590	4964.75	3355		3701	3592	6317			4615
								5757.44	8080.83	4156	7952.82	7166.44		4458.33	4708	4125			4756.75
								6509.57	9020.56	7965.22	4187	10037.3		7337.56	3903	3874			4360.75
								5261.8	4428.67	10943.9	7569.44	5201.17		3393	4871	3292			3574
								8375.71	6937.29	3438	9440.86	3828.33		4314	3937	4107.5			8404
								8800.9	5579.83	3978.83	4780.4	5582.25		4173	3770	5049.86			3803
								7955.78	7703	10936.1	4751.86	10698.8		5524.2	4051	4434.75			3556
								7132.92	11831.8	10721.1	7504.12	8894.43		4676.5	3652	3449			4574
								5163	11982.8	6789.67	7386.09	7294.57		3422	3559	5797.43			6152
								7325.78	9314.1	6382	12311.1	15862.5		4001.33	4657	3508.5			4220
								5763.86	5005.5	17856.7	6635.78	6960.18		5489.6	3512	5158			4482
								9173.73	7818.12	4194	6058.71	13816.9		4691	4303.25	3825			5536
								6057.43	11373	5003.75	17676.9	3365		4685	4634.5	4752			6487.54
								3649.75	4776.75	12015.7	5425.75	13097.7		3916	5142	3323			5671
								7312.22	6593	7118.6	6477.56	22182.6		4305.5	4461	3832.33			4390.5
								6235.9	5152.5	10391	5091.86	5968.88		4849.25	3808	4252			4184
								3297	5203.5	4278.5	7776.89	5064		4729	3335	4341			4661.43
								3942.33	4031.5	6300.43	8362.2	11042.4		4330	6249.67				4396.33
								4800.4	9483.5	11998.3	10082.5	13090.5		4229	4189				3494
								4886	6579.6	15285.6	4002	7847.27		3520.5	9662.64				4899.5
								3704	7898.11	8126.83	3722.5	8765.6		3458	4190				5779.5
								9868.64	10084	8811.79	4727.4	7111.56		3569	5777				5190.5
								7445.5	6198.25	3438	9169.82	7476.88		3455	8650.62				4937
								12697.5	5646	8093.83	3331	7147.5		4684.5	4335				5032.67
								5062.67	8961.06	5793.6	4755.5	11224.3		3358	3706				5267
								6249.38	5436.5	13284.6	4129.25	4691.33		4584.67	3766				3598
								3419.5	8433.4	15036.5	5636.75	3912.75		4296	16965.3				5067.4
								4484	3572	9706.27	4199.67	7855.67		4569.5	4022				4370
								7648.33	10113.2	3472	6494.38	5990.43		4106.5	3342				4766.5
								8896.7	5591.86	12762.3	4771.75	4430		3326	3641				4994
								6486.83	5280.57	4495.33	8314.88	5374.71		4406.6	3945				4707.5
								5950.9	10551.6	13319.5	7898.3	3306		3403	4502.75				5730.67
								5905.56	8607.3	12343.5	11551.8	10763.3		4030	4168.5				4577
								9659	7171.45	12373.2	5316.25	6251.44		3662	4309				4071
								3859.25	12565.2	4820.6	5204.75	12504.2		4326	7721				4355
								12261.6	10485.2	4178.33	8031.89	16907.9		3694	4843.75				3277
								5152.25	9003	10585.9	3692	4002.5		4066.33	3631
								13062.4	4499.25	4837.6	9471.25	7739.12		3295	3934
								3432	9350	16532.2	6128	9095.3		3941.5	7792.5
								3453	9481.23	5715.33	7017	4329.5		3626	5969.8
								3558	7141	8829.7	16763.4	5947		3660	3998
								16279.6	7313.38	4975.2	5244	7255.1		4073.5	3501
								4972	5681.33	7701.38	15533	10246.8		4070.5	3676
								6206.5	7503.38	3504	8373.55	7917		5981.33	4664
								7369	9880.86	4189.5	11694.7	6086.12		3927.5	7612.71
								4440	16704.7	11455.2	7225.33	12983.5		4248	4152
								11517.1	5004.75	8553.45	4119.5	5267		5399.2	4866.5
								9019.46	11008.8	7511	5564.67	11009.8		3652	3622
								4577.83	5729.7	3822.33	4351	8376.17		3364	4169
								9262.4	9168	6139.5	6000.5	10166		4578	4602.5
								5739.5	12719	4881	11160.9	8537.24		3930	4052.5
								8692.36	4256.5	5441.6	5822.83	5631.6		4734.33	4728
								11308.2	12718.8	9175.3	5998.14	9668.33		3842.5	4588
								4325.75	14175	4121	3787	4809.67		4147	4222
								3857	8154.6	20143.5	7035.33	10670.6		3963	3566
								7188	10834.4	4160	9694.44	7918.64		3529	3482
								14316.2	5880.38	3945.5	5703.22	3943.5		3454	4803
								5209.14	6680.25	11019.8	7667	7053.44		7691.11	3368
								8666.93	11508.5	5040.57	6799.5	4062		3513.5	4874
								10342.1	6124.25	13418.9	3287	8893.38		4205.25	3867.5
								11695.9	11042.5	8816.11	5029.17	4260.67		3448	4662.33
								12383.5	8068.5	5885	13961.1	7932		4540.25	6474.25
								7002.14	12816.6	7379.33	7132	4172		4813	7479.25
								9949.23	7502.67	5331.33	3487	8556.33		3476.5	4909.5
								4948.43	3794.67	4129.4	4075	3685		4344	3501
								5877.1	7071.36	13867.5	6337.38	8925.91		3360	4872
								12005.6	4888.17	10821.6	3644	5949.14		3516	5123.25
								10580.2	7434.33	3596	5204.83	6809.25		5589	4362
								6747.09	8019.33	3648	8537.09	4048		6221.6	5930
								6842.33	5544	3843.5	5343.5	8355.08		6125.14	5353.67
								8366.93	12788	4309	4735.33	6504.11		5978.5	3697.5
								15957.2	13815.1	7566.09	5058.5	5121.5		3889	3622
								3787	10616.3	5857.33	10055.7	13853.5		3596	5335.33
								6303	5308.86	3855	3659	10277.3		3973	3436
								7981	5830.2	6248	10956.5	4454		4517.5	4233.67
								4255.67	4324	3948.5	7186.89	10668.6		5352.33	4183.5
								6200.71	5606.67	9984.91	4427	3945.5		3846.5	3656
								6910.08	5231	4979.1	4199	7351.62		3580	4147
								12084.6	13679.4	11282.2	9096.69	8199		4434.5	4038
								11983.9	7160.3	4002.25	20738.2	16453.7		3557	3725.5
								9714.6	6432.43	12189.1	12043.5	6446.38		4289	6867.5
								4595.5	14011.3	7048.7	4915.17	6567.11		4470	4398
								5594.62	6590.88	11339.6	4229	12651.8		3978	8029.43
								6416.8	10322.1	5332.29	9151.54	13307.2		4736	3521
								5040.4	18023	12140.8	4586	8521.21		4297	3564
								8947.67	3428	4188.33	6323.11	10860.2		3388	3759
								3861	6471.38	11406.1	5879.71	14744.1		3337	3863
								5447.88	6348.86	9595.13	7271	8737.89		4063	5083.33
								5207	5961	4219.4	5173	9149.77		4783	4556.25
								8100.36	9532.31	4602.2	4363.6	12553.3		4428.67	3430
								6706.33	9548.15	9090.27	12514.7	5614.33		3913	4094.5
								4062	6105.2	7023.38	8030.75	12918		5771.25	5318.33
								10481.2	3623	7109.54	5121.57	6044.67		3341	4427
								5278	7110	4834.86	3277	5365.67		3523.5	6010.86
								3500.33	9932.8	6792.17	10382.3	3477		4281	4483.5
								4300.5	6353.17	7184.33	6792.83	8096.57		5906.33	3535
								5402.25	13104.6	3910	8269.56	3842		5014.25	4250
								9186.92	6204.67	6142.44	8759.71	14973.8		5031.17	3769
								8965.3	4937.4	3632	4331.75	10616.1		4376.67	4767.6
								13881.3	5798	6240.14	8281	3872		3610.5	4046
								6725.36	10373.5	12122.6	3741.5	13792.1		6086.25	4646.25
								9057.14	5083	6503.83	10896	8657.36		3319	3530
								3350	3700.5	7673.64	10656.2	3758.67		5600	3860
								7955.71	8643.54	4806.6	4425	11326.6		5241.33	4443
								4008.67	6474.56	5922.14	11910	4636		3826.67	4414
								4161	8540.62	5873	7222.67	10268		4072.5	4392
								6177	12150.8	5017.5	6441.75	5126.57		3548	3988
								8142.07	9157.38	8215.67	21831.7	7258.57		3885	3420.5
								6393	14954.6	3576	5855.8	6145.83		3582	4722.5
								3700.25	8126.27	8360.89	9231.61	4303.8		3413	3400
								4900	8561.64	3540	5922	3578		4171.5	4471.5
								7069.08	10570.3	6500.12	10646.2	6189.25		5971.5	3816
								6987.18	16122.3	4641.8	3809.33	3804		4552	4924.5
								7075.22	12808.2	10408.2	9949.36	4431.4		3798.5	3776
								3786.25	9962.93	4467.83	16439.2	17752.3		5220.5	4258
								3817	4547.4	3759	7214.14	4412.67		3533	6344
								10264.4	6843.88	4952.38	4383	3561.5		3614	3379
								4415	11950	7537.22	5045.71	8068.31		3297	3524
								5134.14	6430	3471	6461.5	8503.36		5342.43	5119
								4466.2	10515.7	4200	6498.59	4161.5		5307	5623
								8380.67	5402	5334.2	5174.67	9394.79		4630	3541
								3768.5	9250.44	12580.7	4452	6991.23		3869.5	4222.67
								4277.43	13063.1	4264	9130.87	9750.93		4157.33	3633
								9319.77	9688.38	6446.86	3795	16887.9		3433	3341
								9920	4513.75	11488.8	8160.85	4227		5476	4029
								3626	14399.5	4089	9745.93	5981.18		3396	3445
								7348.44	10081.1	6166.75	4882	4219		3563	5140.5
								5092	3323	3593	3545	4798.67		4580.33	3343
								4217.5	5265.75	10817.9	12018.2	7011.38		4076	4436.5
								7889.44	9506.73	3453.5	6469.57	3535		4756.33	4212
								10016.7	7077.4	6636.88	10733.5	6586.44		3506	3472
								4230.67	25831.8	8540.17	6244.86	9710.93		3938.33	5186
								3466	6468.75	4942.6	5136.6	12457.9		3890.5	3504
								4361.2	9197.85	6245.71	6956.25	4085.5		5275.57	3494
								11762.9	4166	4416.88	3988	7228		3595	5462.2
								7123.4	13987.7	10995.7	5790.83	3993.5		3712	3319
								5030	5041.75	8441.77	8276.46	3606		3298	3683.5
								4573	6782.25	13734.7	10160.1	4123		3704.67	3891.5
								7669.25	13959.1	5643.57	12506.6	6978.2		3929	3584
								3864.67	4651	4774.93	10305.4	5912.78		3700.67	3290
								6124.72	6404.11	9405.08	18234.5	18962		4931.67	3390
								10691.5	6134.5	9259.67	7590.9	8377.44		3787	4238
								4394.5	5709	5578	6458.5	5642		3515	3908
								3359	5274.17	7139.12	6590.86	9853		3913	4413
								4531.29	3862.5	3589	13447.6	7338		3630	4715.67
								7392.93	6567	3791	4292.33	13026.3		3653	5566.5
								4133.5	12396	6124.88	5314	5604.17		3303	6427.75
								5416.5	4642	3829.5	8040.67	4842.33		3514	8117.38
								5623.83	10594.2	21077.3	4733	14523.5		3721	4554
								6263.5	9586.8	12123.9	4230	13609.9		3384	3693
								10742	7038.12	9307.2	13276.2	7380.44		4699.5	5999.25
								6035	7815.09	10384	7552.67	6108.12		3293	5180
								16759.6	3443	6090.22	10468.3	11876.3		4379.5	3791
								7373.5	6099.57	7724.33	12341.2	8140.25		3433	3787
								6602.3	6263.5	4521.25	5300	3792.5		4199	6538
								8592.18	18603.7	6574.6	5877.5	5428.2		3422	4830.33
								6396.12	4774	10305.4	5072.2	7316.44		3853	3710
								7103.36	10241.9	5363	7364	8771.89		4494	3823
								3443	13599.9	5499.75	10782.5	9692.64		6123.33	5022
								4724.4	8123.11	6015.67	3971	3595		4603	4036
								8632.73	5756	4419	4281.5	4071.75		5074	4700.75
								14607.1	22788.6	12868.6	11878.1	9219.2		4126.4	4196
								10624.5	6122.29	6581.71	5608.33	9013		4903	4492
								6677.55	6964.43	3455	9592.5	7147.88		4420	3871
								3644.5	14859.2	10979.2	5138.17	4792		3383	6041.6
								5785.57	5428.33	12532.4	5772	7547.27		3871	3332
								6744	5567.67	8175.44	4619	3883		6666.56	4240
								5168.4	3916.25	5674.75	5476.17	8618.42		5023.5	3442
								9368.31	14300.2	4859.83	7977.4	5614.38		3754.5	4290
								3944	7773.3	4367.75	16110.4	10808.4		4295
								5645.33	4482.67	10045.2	7630.2	13283		4288.33
								6747.69	4750	3422	13033.4	4155		4099
								6855.17	10005.3	5224.43	5167.71	15665.1		4354.5
								4849	10766.4	8547.2	4868	3464		3323
								11974.2	8111.5	9743.5	9013.46	5573		5128.4
								11359.5	11866.2	5156.4	10996.6	5809.33		3828
								6271	4881	9548.25	9866.45	6429.57		3815
								9036	7362.65	7404	13133.5	7381.44		3549
								12661.8	8572	9205.76	6503.6	5003.17		4191
								12107.4	4322.25	9272.07	8267.33	13344.7		5179
								3568	3280	11850.4	7172	4496		4225.5
								3564	4555.2	4251	3742	14204.7		3476
								5660.83	8801.9	8756.89	4386.67	8448.6		3557
								4897.17	4270.75	6726.67	6188.78	6355.14		3872
								5491.75	4966	13171.5	10412	10987.9		3367
								3583.5	12136.9	9575.48	9440.11	9209.91		4812.75
								5309.4	10456.9	8704.89	7990.44	4547		3557
								5609.8	5243.5	3623.33	3451	14689.8		3471
								5154.62	6783.56	9999.31	3990	7333.22		3587
								4549	9143.85	6055.14	10897.8	4987.75		5139
								3929	7177.33	4441	11727.4	9136		3633
								6908.27	7968.6	3397	5559	4616		3349
								8825.62	15897.7	5022.83	5903.57	11979.1		3620.5
								10782.1	3971.25	8424	5517.17	4072		3328
								11737	7325.5	12166.2	8071.11	7638.88		4909.5
								10033.9	8782.78	11855.2	3381.5	7857.17		4015.67
								6155	6720.86	4869.31	11884.9	15113.9		4142
								8779.36	5878	7125.62	4039.5	4394.67		5618.17
								6100.22	6317.75	3679	4492.67	6619.71		3783
								5210.6	5051.33	12130.3	6176.62	6311.25		4947.83
								11145.8	8555.22	9858.09	5253.67	7133.11		5543
								8431.92	14022.8	9034.1	6632.12	7170.86		4977.8
								13282.7	8791.55	4888.5	5288.25	16888.8		3710.5
								4348.33	3649	12095.2	6101	4178.5		4252.67
								5793.88	7733.1	5197	8242.67	5342		4690
								6332.38	12765.6	9843.79	3489	5562.4		3608
								8560.79	9382.83	10208.1	5009	11313.9		3532
								3300	7798.92	3715.5	7040	5290.5		4955.33
								4384.33	7939.73	4336	9065.7	9518.08		3436
								4948	5389.5	4735	6932.75	5459.86		5365.25
								5249.29	4130.67	8106.8	6605.12	18156.4		3409
								9449.33	9317.93	7186.67	5610.43	13354.9		3594
								10447.2	9669.2	5014.5	4889.4	15901.5		8699.11
								7013.88	9388.46	9581.57	7624.58	10088.8		4746.5
								7454.92	8071.82	10042.3	4053	16549.4		5592.5
								4956	8386.56	5689.86	4178	8344		5640.2
								10265.9	3881	4936.33	3535.5	4672		4612.2
								7758.62	9032	9010	7263.09	12909.8		3895
								6423.67	7534.71	6023.43	5397	9012.7		4072.5
								4210.33	5191	6184.5	4786	5516.83		3805
								6817	3724	6923.67	4844.8	7256.33		3690
								7191.2	5622	4288	3315	9296.67		3323
								7380.88	7155.38	12389.3	4051.67	8665		4603.67
								7844.5	5757.89	7171.43	9752.36	5954		3727
								4778.25	8910.43	4717.6	8951	4809		4605
								6307.55	4403	4141.5	5017.75	6249		3835
								6151.91	8898.09	7222.89	7658.88	14179.2		3298
								3859	6243.5	9026.5	8669.25	6809.7		3932
								6683.45	8214.22	4016.33	7864.44	7667.64		4898
								8988.64	10421.8	3594.67	4772.67	10922.7		3334
								12196.1	7910.6	4510	8144.7	5689.6		3508
								22992.8	6471.89	3358	7464.56	4638		5889.6
								7584.33	7427	5846.54	4927.71	6096.4		5039.75
								3806	5850.67	3972	5384.75	4564		6934.8
								5059.5	4034.75	8039.36	7562	10023.2		3454
								7397.91	12971.4	4538	8072.88	5453.25		3327
								7471.42	11281.1	10872.8	3846.8	4708.75		3452.5
								8344.29	6351.43	3568.5	3502	7784.67		7933.89
								3875.67	9460.73	4584.6	8280	3987.5		3625
								11817.3	6422.71	3676.25	6253.5	6979		3375
								4150.17	5101.5	4158.67	7080.29	8641.91		5232.75
								7367.7	5356	5634.14	5066.67	10075.4		4568
								16390.9	8646.42	5589.43	3618.5	7126.29		4081.5
								6386.67	14552.9	5089.75	5114.67	9748.2		3405.67
								13432.4	13713.2	20042.4	18935.4	14713		3833.67
								6874.11	7738.17	3533.33	4336	3478		4398
								6593.5	10292.9	6811.12	5418.14	16098.1		4716.5
								5897.11	5329.5	6779	4416.6	12909.6		3948
								6970.22	9271.56	6180.5	5186.2	14778.8		5049.25
								7134.67	3576	18341.1	3731	3624		4993
								5341.38	8083.83	8358.3	6013.57	6177.86		4170
								7927.46	8228.77	14991.8	3432	4706.67		3380
								6339.15	5162.4	9365.36	5124.17	7816.82		3924
								10096.4	9770.75	16126.3	7147.17	12558.5		4127
								19333.1	9612.9	6842.29	6701.5	5052.75		4128
								5828.29	15103.2	16723.4	5261	13514.2		3508
								4386.33	11746.6	7503.89	15430.3	8843.6		4463.5
								6598.3	14762.2	14092.4	6935.52	3971.75		4550
								12994.7	8319.69	8707.55	3733	19101.4		3483
								6680.1	8006.15	13380.3	6042	8236.33		5457
								4649	8987	9578.55	3401	3521		4619.33
								10537	5509.8	4105	5777.83	7213.9		4047.5
								3562.5	10501.8	3852	3609	6242.62		3449
								5396.25	3746	3333	6089.43	6844.11		3735
								4339	4741	3933.33	3598	8851.45		3478.5
								7753.43	19102.8	12930.7	5220.33	11270.1		3634
								6833.73	9171.5	10168.1	7423.25	5943.67		3867
								9995.67	3843.67	8414.64	5411.5	15214.8		4593.5
								4912	4936.5	4991.75	8818.27	5445.5		3721
								7648.56	5856.5	8667.22	15444	4941.75		3287
								4202.75	16010.2	8818.18	7852.44	8826.77		4149.67
								7066.75	6855.29	11269.3	7044.11	7148.89		4591
								6710.75	22012.8	3959	7847	3309		5880.5
								8697.68	4800.6	8797.75	5732.33	8876.58		9617.8
								4352.4	8896.75	16247	3737	10582.6		4471
								8228.73	5647.75	3377	5020.67	6834.25		3985
								7928.5	10753.2	6844.88	5657.25	15422		4397
								3653	4404.2	4184	5066.5	5625.25		5384.14
								14512.7	5910	4071	10808.7	4954.17		3562
								7398.33	14353.5	8323.1	7461.12	7837.89		3478
								7964.67	6591	7097.1	6563.29	14958.7		4679.33
								6340	7256.43	11282.7	4205	9127.67		3444
								4262.5	6431	8053.44	7983.42	5205		3688
								4165	12444.8	11622.3	7984.6	8690.73		3396
								6968.71	8494.67	4289.12	16118.7	5847.29		3936.67
								7324.58	5916	10319.6	10249.8	5645.29		6670.33
								7438.46	4639.6	5258.43	3760	18575		3544.5
								4772	4818.25	3909	3560	15233.6		3548
								4736	6337.38	4793.5	14914	5992.5		4834.4
								18737.3	9065	4951.5	8048.83	16561.6		3409
								3860.5	21592.9	4379.17	4153.8	5041.17		4018
								12043.5	6555.88	7790.36	4307.75	9864.09		5789.83
								8782.6	4768.17	6464.36	5012.83	4952.5		5691.25
								10701.6	7754.1	3898.4	8594.83	10076		3731
								17281.5	3766.25	7419.22	4626.25	3690		3981
								11688.1	7129.4	4481	10067.6	10295.6		3298
								5136.4	13595.4	4211.67	4507.67	14857.7		5378.67
								9669.25	5130.5	6647.67	15768.6	12836.6		3799
								7269	5142.5	10029.8	14300.8	4428.5		4370
								10310.1	4852.4	3889.67	11742.3	13125.2		3805
								6003.25	13434.1	8264.36	3777.5	3381		3810
								12665.5	7418.5	4236.33	11134.8	7221.89		3720
								3617	14639.6	3308	7514.36	6319.5		4122
								7458.8	5141.25	6060.14	13801.8	13083.2		3745
								6491.38	3576	15966.1	4182.4	3953.67		9932.1
								5405	4753.5	9943.09	10276.6	9735.38		5012
								3955.33	5147.17	8783.91	18108.1	4819.5		4392
								5557.62	6265.88	8197.73	5827.86	8999.45		4090.67
								6011	6123	4408.5	5119	4803.5		4359
								11937.9	4564.5	3602	4663.5	6385.5		4014
								5652.2	9450.46	19730.5	4450.4	8564		4764
								3755	8876.75	5658.6	4306.5	11546.9		4053.67
								5646.8	14379.6	9941.33	6667.5	8794.08		4361
								3665	10714.7	7998.27	20946.1	4803		3388
								7608	7835.6	7779	3509	10150.4		4278.5
								4087.67	11351.6	4419.67	15736.6	3930		4399
								4830.8	6893	9972.44	6448.62	7437.86		6967.29
								6284.5	4402.33	13937.5	13100.1	3418.5		3561.5
								10292	11968.4	10645.1	12339.6	3511		4839
								6212.29	18960.3	4992.2	4433.75	7203.86		4312.5
								4429	6059	7981.15	5077.25	8223.5		3606
								4035	6357.17	4988	3718.67	8045.17		3644
								4959	4766	12315.5	6948.67	6727.09		4038
								10131.1	5774.43	12866.7	3681.67	16180		3726.5
								8596.91	13039.9	10459	9950.92	8342.55		4811.5
								4498.75	5052.67	3319	8564.86	6362.11		3821
								7872.64	4005.67	5289	12532.4	7326.88		3813
								6059.64	8633.77	4744.5	12274.7	13124.1		5850.5
								15668.8	6293.78	9190	5848	6436.38		3806
								6663.88	15880	4065.14	4340.67	6623.83		3748
								3901.67	6376.36	4365	3919	5370.4		3976.5
								6162	9079.92	18269.2	5762.29	6103.83		4443.67
								11885.1	19153.5	10089.5	4299	8779.5		4426
								11575	18086.2	11339.2	8002	8018.78		5113
								10599.6	8423.75	6203.75	12569.1	11365.3		3381
								5841	3881	6812.22	10409.1	3449		4369
								10687.1	14317.9	6941.25	4730.4	17492.6		5025.5
								4529.67	8601.25	8256.7	4501.5	5311.6		4086.5
								4669.2	4877.4	4733	10697.3	7731.6		3871
								8974.95	9286.75	8225	5521.8	8168.38		3695.5
								6866.64	6564.33	7115.43	18263.8	12451.2		5395
								3648	6571	9237.73	8176.12	9063		3300
								3672.5	8195.67	4991	8998.3	15466.9		3538
								8012	4658.33	3514	5295.43	8922.89		3302
								6973.92	4600.2	8167.82	9965.08	5523.5		4719
								12194.9	8618.92	11201.6	15985.3	16385		5020.67
								4741.4	13118.1	7543	6828.33	10873.5		3403
								4976.8	5365.43	7668.38	16060.5	23281.7		4106.5
								12905.6	5273.8	8601.2	13218.3	9452.67		4113
								7626.33	4778	5299.33	12894.6	4631.33		3611
								4879.14	7680.67	23098.5	5033.14	6723.67		3380
								7544.5	4588	4899	8330.7	5730.14		4791.2
								8117.45	4612.33	6331.71	4091.67	4202.67		5288
								3513	12825.5	4604.33	7366.38	5786.43		3327
								5056	10983.5	3466	6158.71	9626.29		3943.5
								6337.11	8901.18	8401.57	5756.86	3925.5		4312.67
								3760	17395.3	10580	5795.75	7747.14		4456.5
								3794	11423.4	4674.6	5895	12530.6		3922
								3809	4372	9365.17	5766	5640.29		3660
								9198.64	6010.71	4022.75	6861.62	7602.43		3849.5
								6125.5	4913.5	8762.91	12307.5	7875.64		3752.5
								8436.42	5757	9993.5	7842.33	7357.45		4220.5
								5287	4915.67	7515.78	5407.2	9020		5008.4
								4316.17	3724.5	4937	4306.67	5314.67		3452
								7412.38	11849.7	8115.33	9341.8	3923.5		3432
								7605.44	13949.3	3902	11207.1	4977		3451
								4063	3315	12276.2	4596.33	4267		5273
								6898.56	7199.33	9903.86	9382.9	9284.17		5222.5
								12159.7	5658	9969.25	5665.5	4994.5		8708.38
								8245.06	5329.4	8861.5	3417	6523.86		3642.5
								9779.93	12989.9	11578.8	12724.9	11561.3		3620
								5113.14	3349	4444.25	5101	4993.4		3559
								7632.5	8690.44	10113.3	8148.89	9823.69		4850.5
								4498	3683	11501.3	6213.29	26033.2		4670.33
								6330.11	10309.6	15076.6	3998	4322.4		4082.5
								13698.8	6833.5	7535.33	6880.17	8156.85		4720.2
								3869	4002.33	6363.83	4681.25	4956		3922
								8084	8706.92	6076.33	7072	5300.43		3949
								4296.5	5175.75	6990	9782.91	5065.83		3649
								7455.26	5181	8456.27	15204.1	4434		4330.5
								9462.88	15852.5	8319.38	14256.6	5593.33		3393
								6211.1	6395.89	7710.25	12043.3	3656		5706
								14174.7	7415.5	6092.62	3901	4033.33		3516
								3661	6055.17	9653.33	11712.8	8550.9		3927
								6020.5	17143.8	7276.21	5984.29	3753		3879
								5183.67	3999.5	3994.5	6096.57	6622.43		5022
								6210.2	4290.67	6197	4608.33	7067.56		3924
								3658	12010.1	10732.9	11095	8191.75		3513
								8890.29	6047.22	3720	11017.5	11113.4		4390.6
								7371.93	7623.78	5687	5789.25	5827.75		3299
								8666.5	12230	5793.17	4244	3300		5312
								15227.1	4507	5907.4	6199.67	4877.67		5904
								6319.57	9270.27	5350.43	4625	8708.5		5900.25
								5810.6	4385	6758.86	5317.5	5852.25		5818
								6482.71	5831.57	6190.91	5467.5	8932.14		3584
								4527.33	12007.9	3837.33	3948.33	11575.6		4021
								5825.71	10306.3	4645.5	10190.9	6909.86		3312
								5008.75	6307.1	5955.57	5349.5	4407		5077.33
								3788	12319.3	11093.4	6548	19809.8		5153
								9915	6476.44	10541.2	6836.88	14984.8		3414
								4874.4	5879.57	3590	4571	9636.09		5184
								6700.9	3412	4172	5552.5	12382.6		4324
								4580	10633.5	7154.5	5543.2	6782.6		5768.2
								8626.17	3858	15079	8916	6806.11		3932.5
								5722.6	17178.8	3912	5144.5	5513.33		4434
								8577.68	22165	18982.8	3739.5	10253.1		4478.5
								14428.1	13123.5	5792.8	7821.6	9964		5305.25
								7703.78	6465.4	11949.8	4748	13366.1		3707
								5616.4	3936	10619.6	5590.88	9846.5		3624
								3304	7562	5327.75	8290.09	3437		9238.38
								7761.5	4767.75	5376	4721.6	8464.25		4039.5
								7972.8	11518.6	8728.33	5245	9779.3		3788
								3629	7457.1	3322	6119.71	13884		5457.25
								11719.8	5810	3708	12518.8	3323		3331.5
								6240.17	8685.42	5535.5	7421.11	10468.5
								4841.29	7229.29	5284.57	9014.54	6839.67
								5819.43	13023.3	4859.83	9058.5	4465
								5134.11	6424.4	6631.33	4435.4	5199.67
								6521.33	4001	3838	3929	4352
								5458	8233.11	8683	4927.86	12268.5
								10844.1	8437.33	5266.25	6042.33	4877
								6255	3936.33	21159.1	6322.33	7269.92
								3879.67	12239.5	7806.33	7976.5	10366
								4163.5	5128.67	8442.64	12203.5	21235.2
								10166.1	18803.5	6392.5	10934.4	4275
								5201.12	9581.93	4591.5	7460.3	14930.5
								4113.5	6945.57	8443.7	6665.5	3507
								7783.27	7695.92	3323	3289	4451
								5196.12	5649.75	5367.44	7027.2	3439
								4951.5	3662	8828.15	5894.6	4580.67
								5818	9806	6162.71	11101.8	6042.25
								4034	7023.67	11596.1	11819.8	11218.4
								4838.56	15672.5	10141.2	14404.8	4163
								3399	8170.38	12064.1	3401	7541.2
								13668.9	9709.71	5045.33	3432	5289.2
								7953.6	4954.29	7884	7029.86	8659.71
								7347.77	12938.1	4158	5570.5	5514
								4480.33	11411.7	7620.38	7860.6	5232.4
								8510.6	4928	7266.64	5296	6440.38
								4414	5827.25	5322.75	10857.5	4841.33
								4654.33	13233.9	4996	5945	7487.29
								6713.09	9468.9	9515.5	12043.8	11750.1
								4670.17	11302.4	4725.8	4148	17173.5
								7469.67	13063.5	5104.14	6034.5	7804.7
								6332.62	3548	3585.5	15625.3	5097.75
								4682	8956.45	3302	3435	3786
								17671.3	6788	3613	8374.43	6131.27
								7387.54	12413.5	5315.8	12307.9	9765.75
								9361.36	4705.25	4393.9	9585.67	7700.88
								6553.62	8232.42	3409	7082.22	5461.5
								9122.88	5174	3303	5803.33	6712.1
								3475	9037.1	3811.67	5806.8	5222.43
								9909.82	4454	3643.2	3780.5	6399.88
								5238.6	8875.11	3395	4021	17775
								12141.1	4096	3341	6927.75	7435.56
								7743.18	8822.93	3789.33	4540	6384.86
								4144	5692.67	4177.5	5298	7407
								4794.5	3960	3313	5560.75	4516
								5661.92	5502.25	13366	8365.27	11668.7
								11827	5970.71	3480	4461.6	8594.4
								4014	12171.2	4749	4602	7829.5
								6896	14398.1	5668.24	11000	9619.91
								3755.5	11184.2	3488	7102.38	6657.6
								9959.65	10282	3418	4110.5	5054
								9753.5	15192.1	3777.64	7097.73	11506.5
								5181.83	5402	5311.64	11120.8	8944.18
								4169.33	13901.3	4324	11779.5	13386.8
								10266.5	14095.4	3559	3700	12370.1
								7006.57	10001.6	5382	8514.22	5766.29
								6174.86	3583	3934	9382.62	13675.5
								3896.5	7058.25	4762.83	8757.44	8390.8
								5507.14	4149	3851	8667.67	8829.64
								7435.33	9517	3688	11710.9	8899.9
								3610	4389	3283	3917	9509.11
								6630	11192.7	9089.25	12344.1	3943
								7520.29	3327.5	4736.55	3490	8630.82
								7149.83	7870.09	3383	12519.2	4560.25
								5244.71	8037.33	11805.9	7805.3	6487.11
								6657.8	6700.33	4829.69	4289	9404.73
								5588.5	9498	3781	4448.5	5337.2
								13437.1	8664.71	5427.44	8428.36	12508
								5855.56	14664.5	4422.25	9253.56	5106.25
								6238.62	4390.75	3517	4096.5	11306.1
								5546	5569.5	4878.56	12577.1	3854.33
								4579.33	6324.56	4228.67	12058.6	9573.38
								3767.33	14519.2	3416	5195.2	13750.9
								6290.56	11268.9	5391	7582.57	6507.78
								8227.79	10333.2	3611	8988.82	12233.4
								4435.8	4067	3739	6014.2	14292
								4818.33	4246	3318	12221.4	10930.4
								4759.29	4735.5	3757	4846.2	6378.12
								9841.47	8948	3380	9991	7607.67
								6256.25	5611.88	4731.29	13173.3	10844.1
								9650.4	4985.75	3287	7247.78	3315
								8839.25	8533	3752	4551.8	4469.67
								4205.33	3594	3463	12218.4	5905.6
								5024	5034.4	5057	6032.75	8139.4
								7663.45	5831	3432	5906.5	15160.7
								19557.5	6695.83	9435.71	12428.2	3656
								4909	4473	5925.46	8698.75	15703.9
								6026.38	4202.5	8740.62	8800.14	15658.2
								5846.4	5294.67	4190.92	12736.3	3895.25
								11009.1	16355.9	11282.6	10402.3	6408.78
								5427.8	5004.75	3685.5	3487	4535.5
								4075	11059.2	8632.12	7734.63	4721.5
								6391.2	14812.9	5848.2	4313.67	12653.1
								6622.56	3435	4618.53	7372.22	8903.55
								6071	10869.5	3521	5759.6	9121.8
								8889.46	9629.36	3352.5	3642.5	8856.33
								6256.09	10177.4	3431	3920	4030.5
								5945.33	3712	3522	6492.2	9449.08
								5208.88	14083.6	4111.33	7972.17	4887.8
								9684.28	9870.2	6685.83	7793.33	5033
								6992	10220.4	4430.98	4393.75	13381.6
								6725.67	4832.4	3644	12974.4	11216.5
								3456	9258	3888	8332.58	13861.1
								9389.33	12272.9	4349	5295	5078.7
								4003	4801.67	3756.33	10934.8	6650.67
								8196.58	6559	3302	3832	11317.5
								4052	7181.64	3789.8	4440.5	5352.88
								4638.4	6552	3783	5312.5	10834.6
								5666.14	9094.27	3678.5	22572.4	8020.36
								7995.08	18533.4	4599.4	4720.25	4990.6
								8881.5	11054	3588	4499.75	9778
								12617.6	12477.8	3284	8271	8099.27
								6424.9	5398	4145.67	3668	5165.75
								3917.33	5071.6	4375	7025.33	6734.7
								16607.5	10788.2	3489.5	4409.5	6443
								5452.5	5375.2	3532	14772.4	3788
								11660.2	8560.95	3752	19718.8	4496
								4997	10213.2	4157	4256.5	16463.5
								4684.5	9598.62	4469.43	11055.5	5870.17
								5807	5914	3411.67	6266	3848
								7154.5	6108.5	4487	8340	8044.2
								7753.85	8641	3728	3760.67	6216.75
								6337.83	9055.77	4104	7094.5	5077.25
								12030.4	6679.79	3350	5982	9746.5
								12561.1	9728.45	3531	13383.2	6296.75
								4112	13152.7	4605.83	6225.75	14537.6
								9460.69	7029.8	6975.58	4509.33	19196.8
								7775.18	3970.25	5347.7	12863.9	5025.75
								13842.6	9856.64	3854	9380	5193
								5528.4	3889	7192.75	3424.5	6269.78
								6062.57	8509.3	5896	4848.4	13353.5
								8187.83	4134	4617.67	8982.92	8001.33
								8080.85	7853.6	3492	3856	5412
								8969.7	10144.8	3354	3740.5	10317.6
								15634.4	3343	3621	14140.3	4753
								9307.13	4574	3984	3900.5	5876.83
								6367.62	18480.1	3412	4646	7730.67
								7814.53	6868.14	3418	6073.67	3561
								4470.8	15665.2	12932.7	6824.6	4545
								14178.7	10971.2	3353	9716.82	4111.33
								6307.88	9771	3862	8691.17	7118.1
								4527.67	4174	3668	14037.3	5488.6
								10204.4	11078.6	4238	6230.43	3365
								8535.44	4993.8	4308.33	11813.5	6307.29
								8505.83	6774.4	6638.21	8628.69	9505.08
								12021.5	4766.67	3402	10165.2	5235.62
								14664.1	5015.5	3610.5	6846.1	5589
								5157.4	7672.29	3383	4048	6634.29
								10182	5006.6	7141.74	16707.4	15060.9
								4890.71	3713	3930.33	6563.44	3481
								4359	6381.12	3372	9489.67	4345.4
								6342.25	10037.5	5113.12	11545.8	11516.4
								4215	8771	5144.3	7521.1	7286.27
								11069	3584	3299	6231.57	3872
								3777.67	7201.12	4367.75	3278	7483.33
								4671.67	10508.5	4105.12	8361.69	3708
								7014.8	10877.9	3475	8531.25	3508
								7784.36	4245.67	8931.67	12701.6	4245
								5936	4462.2	3382	4820	11088.3
								6954.78	7171.43	5947.31	7376.22	8610.36
								5918.7	5724.5	3357	4197	7555
								11026.9	5141.8	3292	6997.67	10099.9
								12879.8	18376.6	3341	5400.8	10437.5
								4632.25	5494	3319	13525.6	4526.25
								4362	3789.33	3399	12314.9	7863.1
								3731	8050.89	11002.4	3709.5	6798.4
								4837.75	7920.42	3348	6654.92	6191.67
								6676.5	9478.17	5831	21219.2	9258.77
								6958.89	13344.4	7715.36	14759.9	5568.33
								4699	6216.56	16294.5	5754	6903.86
								13187.7	3655	3422	4782.4	10291.3
								7748.86	10069.7	3624	3317	4769
								8988.75	6144.14	9760.68	6520	10227
								6316.22	4800	3936	10639.7	4573
								6746.83	4299	3417	7711.67	12337.7
								14156.3	4294.5	3745.6	5011.8	18712.5
								5346.67	6415.78	7225.43	7988.1	11325.6
								9566.85	9696.64	3329	3514	12236.6
								11906	6388	3778.78	4555	10260.8
								9502.53	6169.88	4964.83	9925.5	19255.6
								6117.62	6961.12	4791.5	7462.33	4716.2
								4741	4596.25	3639.5	4996	4654
								9004.29	11439.4	3532.5	5281.5	6990.67
								3720	4857.75	3447	8810.8	3592.5
								3440.5	5079.67	4055.38	5097.75	3543
								9349.86	5547	3902.8	12485.1	9335
								4625	11294.8	3421	9849.86	6507.14
								6507.71	5387.33	3893	6924.5	3641
								10920.3	5250.6	3378	3619	4228
								3886	5605	3358	10189.9	16556.4
								3761	6166.1	3354	11816.9	5252.83
								9532.76	8776.86	4401.27	6272	4343
								6932.33	7700.78	10362.5	7800.9	5902.33
								5590.67	16126.6	3952	11118.2	13840.5
								6247.92	3896	5014	6153.8	8155.47
								4458.4	7867.75	4021	4569.33	8325
								3985	4555.33	7336.09	5384.33	5669.57
								8597.58	4882	5144.38	9462.07	9628.71
								9396	8035	3961	8789.43	8999.27
								5364.6	4099.67	3541	6788.89	14901.1
								8072.77	7011.2	8950.71	18014.8	4125
								7767.38	9268.17	3663.5	7989.36	3680.5
								4316.67	4709	3299	3826	6804.57
								3939	6993.56	3355	6109.29	7406
								8102.25	10549.4	6889.78	7051.4	5828.33
								9985.69	6200	3398	9758.18	5136.67
								4473.4	5024.5	3363	9103.7	7126.12
								6087.38	8174.73	4388.8	5594	6740
								4372.67	10234.5	4045.71	9357.58	4939.8
								4255	3428.75	4450.24	7820.6	7836.9
								3687	9917.57	3449	11499.9	7979
								5085	6757.83	3720	9132.77	9477.2
								6836.75	8635.67	4007.33	8058.6	3581
								11248.7	4879.33	7777.75	7263.12	8330.44
								6298	5464.71	3820	5198	7156.1
								5742.57	9393.33	3530	10598.4	4748.5
								7440.6	6669.12	3488	3495	11200.7
								9999.85	4400.33	3450	13593.9	6645.43
								10277.7	10760.8	4411.5	4483	5267.2
								10084.2	6157.4	3696.5	3659	7010.38
								5538.75	4725.5	3473	6068.2	3847
								7527.7	10122.4	3387	19697.8	6591.43
								6337.17	6392.12	4824.71	3336	4895.83
								4686.71	8054.33	4646.8	7689.38	12710.7
								8193.94	10588	7899.1	5345	8796.7
								17826.1	4074.67	11880.9	9535.17	15251.3
								3555	8762.33	3357	5407.75	9569.46
								3883.33	6418.75	4303.83	7204.78	22769.9
								6024.86	5156.17	3934.67	7723	9186.1
								6332.88	4604.67	4107.67	7344.75	11054
								8236.13	7209	11817.4	7503.2	5586.22
								5615	5522.29	8822.27	8682.69	5352.83
								3588	3560	8244.12	5374.25	5293.29
								15143.1	9960.29	4485.6	4135.5	6853.4
								4501.5	8164.12	8083.53	10611.3	6900.33
								4498.25	7399.17	9502.17	16562	4995.25
								4932	18970.2	15279.9	5046.4	15448.3
								7534.92	3971.5	6117.56	4576.6	5415.75
								5758.12	8732.56	8230.84	3706.67	10352.4
								3569	7139.67	15012.3	12241.9	6097.57
								7008.8	6231.56	4997.3	7156.88	12278.1
								7968.12	4512.25	6592.83	4524	6255.5
								4123	3446	15986.3	3719	3367
								5711.43	7392.43	5634.14	8625.91	3777.33
								5688.67	4817.33	9966.76	3345	6432.57
								7247.6	4846.4	3864.5	4209.33	6231.8
								4904.25	6804.62	12523.6	4434.67	6845.4
								4186	4222.5	5497.38	6910.22	12224.6
								7848.25	14278.7	4675	4321.33	13056.5
								8497.08	4244.67	6256.44	9450	9652.2
								7590.44	8561.42	7251.91	4532.5	6892.12
								4165.67	4612	5034.8	8909.8	4370
								8315.15	3869.5	4201	5074	8969.5
								5952.86	3658.67	5430	12790.8	14548
								3390	13013.4	5485	3603	6083.29
								8667.42	4637	12387.9	8947.69	6867.92
								4948.67	3846	11810.4	13814.1	4517.75
								5812.75	6863	13096.3	10203.2	7923.36
								14092.9	15210.4	8324.88	6837	12533.9
								3299	6281	13637.6	10705.8	4875.8
								11671.5	5495.57	9148.67	3439.33	4777.83
								7732.44	3835.5	6304.56	18772.3	4658
								8510.2	5244.33	10116.1	5443.5	8313.25
								10244.3	15349.8	9075.85	13823.2	4479
								3533	13433.5	3424	8574.69	8918.12
								9092.43	9584.25	6050.5	8076.25	14218
								4785	18717.4	4950.88	6283.67	3371.5
								9118.46	4104.5	3664	12058.9	5841.8
								4214.5	7078.67	3768	5625.86	9514.46
								10092.3	9211.4	3783.88	3687	4506
								16406.6	10368.2	3340.5	5928.14	10421.9
								4600.67	3509	3388	6039.33	12873.5
								4310.75	6436	4494	16485.1	5346.33
								3655.75	15806.4	3316	8103.82	10322.9
								24366.7	4328	17885.2	5966.17	3467
								5034.5	5082.33	3723	12473.6	9845.23
								7822.77	6011.83	5142	4575	6213.14
								6496.89	6604	5005.33	4112	16125.4
								4183.33	7909.57	3533.67	4073	4623
								7525.44	6341.5	3722	7624.38	4538.33
								5417.5	15435.6	6131.8	5652.86	13701.5
								8822.27	3821	4344.28	6982.75	4490.5
								4234.5	6725.75	4284.33	9236	16699.8
								3360	11121.8	4457.36	4334.33	5574
								6085.29	11873.1	4837	8060.29	5132.25
								16243.5	4517.75	5719.25	3302	3579
								11568.8	11726.9	5041.67	5526.71	13012.4
								5480.5	7269.5	3779	4842	11561.2
								5305	9257.86	4618.67	13095.1	11862.6
								7318.7	6194.57	3460	3330	11414.8
								4874	5866.33	6405.95	6119.78	4551.75
								5874.71	14983.5	4492.47	10056.5	3646.5
								10896.7	7116.57	4619	6109.89	11893.7
								8610.8	3657	8331.79	4134.33	4910.75
								4481.5	25861.8	9003.33	5771.25	5072.4
								6692.44	8364.78	6440.18	10312.5	8726.78
								9788.62	3593.5	3494	7580.88	3385
								6193.65	10485.7	7647.71	3538	8210.75
								6860.5	5184	5760.67	9682.12	11359
								6085.71	5677.67	3702.83	6188.4	7189.91
								9753.19	6646.17	3404	4228	5893.67
								5500.25	6909.88	3792.5	11471.6	10208.1
								5515.2	7671.56	3961	7724.57	4686.8
								5845.6	7604.6	3713.44	6687.22	7181.83
								4519	5541.62	3766.75	7810.33	6588.38
								5768.12	4779	3402	19933.1	8208.31
								3884	4414.5	4865	4198	12811.6
								4051	3833.5	3681.5	7807.71	16117.8
								11961.7	8503.8	3707.33	5786	4847.5
								9286.93	6934.2	4033.5	14636.8	6989.89
								14526.4	8518.92	3721.75	8488.36	4966.5
								5219.67	14535.9	9881.88	6959.75	10201.7
								4492	5694.14	4647.2	6867.4	5535.83
								4083	11796.1	3697.5	4468.17	9800.8
								10400.4	5589	4634.93	9136.46	8991.92
								6204.71	5391	4043	4876.25	4754.17
								7545.58	5601	3557	14163.2	4294
								4008	3517	3398.5	6640	5131.8
								5448.62	4899.5	14043.4	5735.43	10418.6
								7656.38	7812.89	5901.17	4401.67	9261.5
								4315.29	9720.5	3361	6509.33	6477.75
								8697.83	4542.67	3278	8057.86	6312.38
								10807.4	4383	5011.7	11087.9	5847.14
								3947	7803.45	4463	4216	6391
								4271.2	4179.33	4456.62	4546.75	12006.1
								4565.6	20747.8	3299	4280	16676
								8104.89	5245.75	3517	4652.75	8878.5
								9684.18	5157	4792.21	13778.5	8501
								6249.38	6252.43	4200	6311.57	6254.14
								11112.7	9759.8	5592	5220.2	3740
								8251.93	4456	4725.75	7110.4	10304.2
								5624.86	5921.17	4490.2	14186.8	8149.36
								7361	9474.17	10593.7	6002.88	9203
								4308	10015.5	7079.29	4956	16449.5
								4935	17399	3529	3806	14483.1
								5618.88	8581.29	3346	10197.3	15077.9
								5455.1	6775.75	5106.06	4690.17	9620.18
								5770.88	7609.22	3762.67	11081.8	8470.88
								4240.67	19789.5	5632.43	10817.6	7818.53
								10220.5	5246.75	4014	6184	16869.6
								9437.08	5020	3290	5688.5	10992.9
								6022.25	6555.22	3526	3766	4130.5
								3915.5	4363.5	4429.31	11099.7	4220.67
								6637.56	11081.1	4380.67	9490.45	5605
								6190	7086.38	6018.05	5426.76	4000
								6429.5	6544.25	3411	11836	4094
								5832.78	4537	3710	18158.3	3863.33
								4211.33	4548	5147.8	9540	3879
								3734	7208.6	3300	9606.57	18698.4
								4312	5034.67	4582	3314	3656
								4050.5	4514.5	3958	4918	7845.78
								10109.5	20343.2	6673.8	7435.22	3695
								8369.21	3977.25	8846.9	7523.12	14106.1
								5617.89	3700	9833.46	3838	7873.2
								6577.5	6253.6	7858.56	5335.33	14405.6
[truncated: 4,066 more rows]
