# Supplementary material for: Multivalent interactions facilitate motor-dependent protein accumulation at growing microtubule plus-ends
Source: Nat Cell Biol. 2022 Dec 19;25(1):68–78. doi: 10.1038/s41556-022-01037-0 (PMC9859754; doi:10.1038/s41556-022-01037-0)
Supplement: Source Data Extended Data Fig. 7 — Statistical source data for Extended Data Fig. 7. [file 41556_2022_1037_MOESM19_ESM.xlsx]

## Sheet: Figure S7c
Tea2 speed (um/s)
GTP	gammaS
0.18352	0.070578
0.264043	0.0632026
0.165385	0.0764864
0.307653	0.0700791
0.200809	0.0704805
0.141429	0.0745917
0.338059	0.0971387
0.178351	0.0828084
0.492097	0.0821556
0.242358	0.0709643
0.320168	0.0556253
0.161672	0.0811699
0.245191	0.06761
0.261268	0.0925678
0.236834	0.0731263
0.108785	0.0585355
0.224157	0.063051
0.250442	0.0718711
0.224655	0.0740815
0.326289	0.0740268
0.179693	0.089586
0.392451	0.0787443
0.270248	0.0586052
0.262765	0.0801035
0.188826	0.0637074

## Sheet: Figure S7d
single molecules	droplets
0.1991	0.141844
0.1422	0.141844
0.2311	0.120567
0.0646	0.134107
0.2222	0.128605
0.2607	0.147518
0.2794	0.12104
0.254	0.134752
0.2272	0.126084
0.2286	0.122931
0.2667	0.148391
0.0732	0.113475
0.2667	0.0740056
0.3111	0.116312
0.237	0.165055
0.0889	0.120567
0.254	0.12542
0.2598	0.110489
0.2519	0.140493
0.254	0.12104
0.1975	0.129236
0.2296	0.10153
0.1778	0.119448
0.2765	0.127092
0.1244	0.126825
0.2462	0.124823
0.2413	0.134752
0.0889	0.109111
0.2598	0.124823
0.1299	0.113475
0.2828	0.113475
0.2844	0.123791
0.3556	0.121581
0.0711	0.141844
0.1778	0.110954
0.2133	0.0882585
0.2963	0.0945626
0.32	0.122676
0.2074	0.1068
0.2593	0.113475
0.2963	0.113475
0.1778	0.0756501
0.1778	0.095558
0.2133	0.138692
0.2489	0.141844
0.2901	0.13304
0.2667	0.118409
0.2568
0.2032
0.2614
0.3282
0.2074
0.2667
0.2405
0.237
0.237
0.1915
0.2133
0.0988
0.1778
0.2607
0.1778
0.1333
0.1156
0.1778
0.2111
0.2032
0.237
0.2963
0.2032
0.2433
0.25
0.2133
0.2765
0.1422
0.2532
0.2074
0.2274
0.1778
0.2032
0.2333
0.1067
0.2533
0.2095
0.2311
0.2188
0.237
0.237
0.2286
0.2204
0.2173
0.262
0.2133
0.2387
0.2794
0.2133
0.237
0.2844
0.237
0.2667
0.2794
0.2
0.2286
0.2396
0.1905
0.2325
0.2568
0.2667
0.1067
0.0889
0.2182
0.3022
0.1524
0.254
0.4148
0.2716
0.2444
0.2556
0.1778
0.24
0.2667
0.1926
0.237
0.2222
0.1333
0.2765
0.2489
0.127
0.1016
0.1778
0.1333
0.1422
0.1778
0.1778
0.1778
0.2133
0.0889
0.2347
0.2074
0.1778
0.2963
0.2101
0.1556
0.1896
0.2074
0.2489
0.1778
0.1778
